# Supplementary material for: PlantGSAD: a comprehensive gene set annotation database for plant species
Source: Nucleic Acids Res. 2021 Sep 17;50(D1):D1456–67. doi: 10.1093/nar/gkab794 (PMC8728169; doi:10.1093/nar/gkab794)
Supplement: gkab794_Supplemental_Files [file gkab794_supplemental_files.zip]

Archive with 7 entries (7 files):
- SUPPLEMENTARY INFORMATION.docx
- SupplementaryTableS1m.xlsx
- SupplementaryTableS2m.xlsx
- SupplementaryTableS3m.xlsx
- SupplementaryTableS4m.xlsx
- SupplementaryTableS5.xlsx
- SupplementaryTableS6.xlsx
