# Supplementary material for: PlantGSAD: a comprehensive gene set annotation database for plant species
Source: Nucleic Acids Res. 2021 Sep 17;50(D1):D1456–67. doi: 10.1093/nar/gkab794 (PMC8728169; doi:10.1093/nar/gkab794)
Supplement: gkab794_Supplemental_Files [file gkab794_supplemental_files.zip › SupplementaryTableS1m.xlsx]

## Sheet: Sheet1
Supplementary Table 1. Sources of the categorized gene sets for comprehensively annotated species
		Supported organisms	Detailed information of supported organisms
G1:Gene ontology gene sets	BP,CC,MF	44	Arabidopsis lyrata	Aegilops tauschii	Arabidopsis thaliana	Amborella trichopoda	Brachypodium distachyon	Brassica napus	Brassica rapa	Citrus clementina	Cucumis melo	Chlamydomonas reinhardtii	Catharanthus roseus	Cucumis sativus	Citrus sinensis	Fragaria vesca	Gossypium arboreum	Gossypium hirsutum	Glycine max	Gossypium raimondii	Hordeum vulgare	Linum usitatissimum	Musa acuminata	Malus domestica	Manihot esculenta	Medicago truncatula	Oryza sativa	Phyllostachys edulis	Physcomitrella patens	Prunus persica	Populus trichocarpa	Panicum virgatum	Phaseolus vulgaris	Ricinus communis	Sorghum bicolor	Setaria italica	Solanum lycopersicum	Selaginella moellendorffii	Spirodela polyrhiza	Solanum tuberosum	Setaria viridis	Triticum aestivum	Theobroma cacao	Volvox carteri	Vitis vinifera	Zea mays
			agriGOv2	agriGOv2	TAIR	agriGOv2	Phytozome	Phytozome	agriGOv2	agriGOv2	agriGOv2	agriGOv2	agriGOv2	agriGOv2	agriGOv2	agriGOv2	agriGOv2	agriGOv2	agriGOv2	agriGOv2	agriGOv2	agriGOv2	agriGOv2	AppleMDO	agriGOv2	agriGOv2	agriGOv2	agriGOv2	agriGOv2	agriGOv2	agriGOv2	agriGOv2	agriGOv2	agriGOv2	SorghumFDB	SIFGD	agriGOv2	agriGOv2	agriGOv2	agriGOv2	agriGOv2	agriGOv2	agriGOv2	agriGOv2	agriGOv2	MCENet
G2:Other ontology gene sets	PO	3	Arabidopsis thaliana	Oryza sativa	Zea mays
			TAIR	Planteome	Planteome
	TO	4	Oryza sativa	Solanum lycopersicum	Triticum aestivum	Zea mays
			http://www.ricedata.cn/	Planteome	IWGSC	Planteome
	PECO	1	Oryza sativa
			http://www.ricedata.cn/
G3:Pathway gene sets	PlantCyc	33	Arabidopsis thaliana	Amborella trichopoda	Brachypodium distachyon	Brassica napus	Brassica rapa	Chlamydomonas reinhardtii	Catharanthus roseus	Cucumis sativus	Citrus sinensis	Glycine max	Gossypium raimondii	Hordeum vulgare	Linum usitatissimum	Musa acuminata	Manihot esculenta	Medicago truncatula	Oryza sativa	Prunus persica	Populus trichocarpa	Panicum virgatum	Phaseolus vulgaris	Sorghum bicolor	Setaria italica	Solanum lycopersicum	Selaginella moellendorffii	Spirodela polyrhiza	Solanum tuberosum	Setaria viridis	Triticum aestivum	Theobroma cacao	Volvox carteri	Vitis vinifera	Zea mays
			PLANTCYC12.0	PLANTCYC12.0	Gramene	PLANTCYC12.0	PLANTCYC12.0	PLANTCYC12.0	PLANTCYC12.0	CuGenDB	PLANTCYC12.0	PLANTCYC12.0	PLANTCYC12.0	PLANTCYC12.0	PLANTCYC12.0	PLANTCYC12.0	PLANTCYC12.0	PLANTCYC12.0	PLANTCYC12.0	PLANTCYC12.0	PLANTCYC12.0	PLANTCYC12.0	PLANTCYC12.0	PLANTCYC12.0	PLANTCYC12.0	PLANTCYC12.0	PLANTCYC12.0	PLANTCYC12.0	PLANTCYC12.0	PLANTCYC12.0	PLANTCYC12.0	PLANTCYC12.0	PLANTCYC12.0	PLANTCYC12.0	PLANTCYC12.0
	KEGG	39	Arabidopsis lyrata	Arabidopsis thaliana	Amborella trichopoda	Brachypodium distachyon	Brassica napus	Citrus clementina	Chlamydomonas reinhardtii	Citrus sinensis	Catharanthus roseus	Fragaria vesca	Gossypium arboreum	Gossypium hirsutum	Glycine max	Gossypium raimondii	Hordeum vulgare	Linum usitatissimum	Musa acuminata	Manihot esculenta	Medicago truncatula	Oryza sativa	Phyllostachys edulis	Physcomitrella patens	Prunus persica	Populus trichocarpa	Panicum virgatum	Phaseolus vulgaris	Ricinus communis	Sorghum bicolor	Setaria italica	Solanum lycopersicum	Selaginella moellendorffii	Spirodela polyrhiza	Solanum tuberosum	Setaria viridis	Triticum aestivum	Theobroma cacao	Volvox carteri	Vitis vinifera	Zea mays
			Phytozome	KEGG	Phytozome	Phytozome	Phytozome	Phytozome	Phytozome	Phytozome	CroFGD	Phytozome	ccNET	ccNET	Phytozome	Phytozome	Phytozome	Phytozome	Phytozome	Phytozome	Phytozome	KEGG	reference	Phytozome	Phytozome	Phytozome	Phytozome	Phytozome	Phytozome	SorghumFDB	SIFGD	Phytozome	Phytozome	Phytozome	Phytozome	Phytozome	Phytozome	Phytozome	Phytozome	Phytozome	Phytozome
	MapMan	14	Arabidopsis lyrata	Arabidopsis thaliana	Brachypodium distachyon	Brassica rapa	Chlamydomonas reinhardtii	Glycine max	Gossypium raimondii	Oryza sativa	Populus trichocarpa	Ricinus communis	Setaria italica	Solanum lycopersicum	Theobroma cacao	Zea mays
			MapMan	MapMan	MapMan	MapMan	MapMan	MapMan	MapMan	MapMan	MapMan	MapMan	MapMan	MapMan	MapMan	MapMan
G4:Gene family based gene sets	TR	41	Arabidopsis lyrata	Aegilops tauschii	Arabidopsis thaliana	Amborella trichopoda	Brachypodium distachyon	Brassica napus	Citrus clementina	Chlamydomonas reinhardtii	Catharanthus roseus	Cucumis sativus	Citrus sinensis	Fragaria vesca	Gossypium arboreum	Gossypium hirsutum	Glycine max	Gossypium raimondii	Hordeum vulgare	Linum usitatissimum	Musa acuminata	Manihot esculenta	Medicago truncatula	Oryza sativa	Phyllostachys edulis	Physcomitrella patens	Prunus persica	Populus trichocarpa	Panicum virgatum	Phaseolus vulgaris	Ricinus communis	Sorghum bicolor	Setaria italica	Solanum lycopersicum	Selaginella moellendorffii	Spirodela polyrhiza	Solanum tuberosum	Setaria viridis	Triticum aestivum	Theobroma cacao	Volvox carteri	Vitis vinifera	Zea mays
			PlantTFDBv4.0	PlantTFDBv4.0	PlantTFDBv4.0	PlantTFDBv4.0	PlantTFDBv4.0	PlantTFDBv4.0	PlantTFDBv4.0	PlantTFDBv4.0	PlantTFDBv4.0	iTAK	PlantTFDBv4.0	PlantTFDBv4.0	PlantTFDBv4.0	PlantTFDBv4.0	SoyKB	PlantTFDBv4.0	PlantTFDBv4.0	PlantTFDBv4.0	PlantTFDBv4.0	PlantTFDBv4.0	PlantTFDBv4.0	PlantTFDBv4.0	reference	PlantTFDBv4.0	PlantTFDBv4.0	PlantTFDBv4.0	PlantTFDBv4.0	PlantTFDBv4.0	PlantTFDBv4.0	SorghumFDB	SIFGD	PlantTFDBv4.0	PlantTFDBv4.0	PlantTFDBv4.0	PlantTFDBv4.0	PlantTFDBv4.0	PlantTFDBv4.0	PlantTFDBv4.0	PlantTFDBv4.0	PlantTFDBv4.0	MCENet
	CAZy	9	Arabidopsis thaliana	Catharanthus roseus	Cucumis sativus	Gossypium arboreum	Gossypium hirsutum	Malus domestica	Sorghum bicolor	Setaria italica	Solanum lycopersicum
			TAIR	croFGD	prediction	ccNET	ccNET	AppleMDO	SorghumFDB	SIFGD	prediction
	PK	8	Arabidopsis thaliana	Gossypium arboreum	Gossypium hirsutum	Malus domestica	Oryza sativa	Setaria italica	Solanum lycopersicum	Zea mays
			TAIR	ccNET	ccNET	AppleMDO	RGAP	SIFGD	iTAK	MCENet
	Ub	15	Arabidopsis lyrata	Aegilops tauschii	Arabidopsis thaliana	Brachypodium distachyon	Brassica rapa	Catharanthus roseus	Glycine max	Gossypium raimondii	Hordeum vulgare	Malus domestica	Oryza sativa	Sorghum bicolor	Setaria italica	Solanum lycopersicum	Zea mays
			iUUCDv2.0	iUUCDv2.0	PlantUPS	iUUCDv2.0	iUUCDv2.0	croFGD	PlantsUPS	Literature	iUUCDv2.0	AppleMDO	PlantUPS	SorghumFDB	SIFGD	iUUCDv2.0	MCENet
	P450	8	Arabidopsis thaliana	Catharanthus roseus	Cucumis sativus	Malus domestica	Oryza sativa	Sorghum bicolor	Setaria italica	Solanum lycopersicum
			TAIR	croFGD	prediction	AppleMDO	Cytochrome P450 Homepage	SorghumFDB	SIFGD	Cytochrome P450 Homepage
	EAR	35	Arabidopsis lyrata	Arabidopsis thaliana	Amborella trichopoda	Brachypodium distachyon	Brassica rapa	Citrus clementina	Chlamydomonas reinhardtii	Citrus sinensis	Fragaria vesca	Gossypium arboreum	Gossypium hirsutum	Glycine max	Gossypium raimondii	Linum usitatissimum	Musa acuminata	Manihot esculenta	Medicago truncatula	Oryza sativa	Physcomitrella patens	Prunus persica	Populus trichocarpa	Panicum virgatum	Phaseolus vulgaris	Ricinus communis	Sorghum bicolor	Solanum lycopersicum	Selaginella moellendorffii	Spirodela polyrhiza	Solanum tuberosum	Setaria viridis	Triticum aestivum	Theobroma cacao	Volvox carteri	Vitis vinifera	Zea mays
			PlantEAR	PlantEAR	PlantEAR	PlantEAR	PlantEAR	PlantEAR	PlantEAR	PlantEAR	PlantEAR	PlantEAR	PlantEAR	PlantEAR	PlantEAR	PlantEAR	PlantEAR	PlantEAR	PlantEAR	PlantEAR	PlantEAR	PlantEAR	PlantEAR	PlantEAR	PlantEAR	PlantEAR	PlantEAR	PlantEAR	PlantEAR	PlantEAR	PlantEAR	PlantEAR	PlantEAR	PlantEAR	PlantEAR	PlantEAR	PlantEAR
	LIP	2	Arabidopsis thaliana	Glycine max
			TAIR/ARALIP website	SFGD
	Caf	2	Arabidopsis thaliana	Oryza sativa
			ChromDB database	ChromDB database
	OTH	3	Arabidopsis thaliana	Oryza sativa	Sorghum bicolor
			TAIR	RGAP	SorghumFDB
G5:Chromatin states based gene sets	Sta	5	Arabidopsis thaliana	Malus domestica	Oryza sativa	Solanum lycopersicum	Zea mays
			PCSD databasse	AppleMDO	PCSD databasse	prediction	PCSD databasse
	ERG	4	Arabidopsis thaliana	Oryza sativa	Phyllostachys edulis	Zea mays
			PCSD databasse	PCSD databasse	ChIP-Seq datasets	PCSD databasse
	CRG	3	Arabidopsis thaliana	Oryza sativa	Zea mays
			PCSD databasse	PCSD databasse	PCSD databasse
	HiC	2	Arabidopsis thaliana	Oryza sativa
			Literature	Literature
G6:Target gene sets	TFT	2	Arabidopsis thaliana	Zea mays
			Plant Cistrome Database, AGRIS, AraPath	MCENet/Literature
	MIR	9	Arabidopsis thaliana	Catharanthus roseus	Gossypium arboreum	Gossypium hirsutum	Gossypium raimondii	Oryza sativa	Sorghum bicolor	Solanum lycopersicum	Zea mays
			AraPath	croFGD	ccNET	ccNET	PNRD	PNRD	PNRD	PNRD	MCENet
G7:CoM based gene sets	CoM	10	Arabidopsis thaliana	Catharanthus roseus	Gossypium arboreum	Gossypium hirsutum	Gossypium raimondii	Oryza sativa	Phyllostachys edulis	Sorghum bicolor	Solanum lycopersicum	Zea mays
			ATTEDΠ	croFGD	ccNET	ccNET	prediction	RiceFREND	prediction	SorghumFDB	prediction	MCENet
G8:Reference gene sets	LIT	16	Arabidopsis thaliana	Brachypodium distachyon	Brassica napus	Gossypium arboreum	Gossypium hirsutum	Glycine max	Gossypium raimondii	Oryza sativa	Ricinus communis	Sorghum bicolor	Setaria italica	Solanum lycopersicum	Spirodela polyrhiza	Triticum aestivum	Theobroma cacao	Zea mays
			Literature	Literature	Literature	Literature	Literature	Literature	Literature	Literature	Literature	Literature	Literature	Literature	Literature	Literature	Literature	Literature
G9:New type gene sets	ScR	3	Arabidopsis thaliana	Oryza sativa	Zea mays
			Literature	Literature	Literature
	LLPS	31	Arabidopsis lyrata	Arabidopsis thaliana	Amborella trichopoda	Brachypodium distachyon	Citrus clementina	Chlamydomonas reinhardtii	Citrus sinensis	Fragaria vesca	Gossypium arboreum	Gossypium hirsutum	Glycine max	Musa acuminata	Malus domestica	Manihot esculenta	Medicago truncatula	Oryza sativa	Physcomitrella patens	Prunus persica	Populus trichocarpa	Phaseolus vulgaris	Ricinus communis	Sorghum bicolor	Solanum lycopersicum	Selaginella moellendorffii	Spirodela polyrhiza	Solanum tuberosum	Setaria viridis	Theobroma cacao	Volvox carteri	Vitis vinifera	Zea mays
			PSPredictor	DrLLPS/PSPredictor	PSPredictor	PSPredictor	PSPredictor	PSPredictor	PSPredictor	PSPredictor	PSPredictor	PSPredictor	PSPredictor	PSPredictor	PSPredictor	PSPredictor	PSPredictor	DrLLPS/PSPredictor	PSPredictor	PSPredictor	PSPredictor	PSPredictor	PSPredictor	PSPredictor	PSPredictor	PSPredictor	PSPredictor	PSPredictor	PSPredictor	PSPredictor	PSPredictor	PSPredictor	PSPredictor
	Rbp	1	Arabidopsis thaliana
			Literature
