# Supplementary material for: PlantGSAD: a comprehensive gene set annotation database for plant species
Source: Nucleic Acids Res. 2021 Sep 17;50(D1):D1456–67. doi: 10.1093/nar/gkab794 (PMC8728169; doi:10.1093/nar/gkab794)
Supplement: gkab794_Supplemental_Files [file gkab794_supplemental_files.zip › SupplementaryTableS2m.xlsx]

## Sheet: Sheet1
Supplementary Table 2. Number of categorized gene sets for comprehensively annotated species
		Supported organisms	Detailed information of supported organisms
G1:Gene ontology gene sets	BP,CC,MF	44	Arabidopsis lyrata	Aegilops tauschii	Arabidopsis thaliana	Amborella trichopoda	Brachypodium distachyon	Brassica napus	Brassica rapa	Citrus clementina	Cucumis melo	Chlamydomonas reinhardtii	Catharanthus roseus	Cucumis sativus	Citrus sinensis	Fragaria vesca	Gossypium arboreum	Gossypium hirsutum	Glycine max	Gossypium raimondii	Hordeum vulgare	Linum usitatissimum	Musa acuminata	Malus domestica	Manihot esculenta	Medicago truncatula	Oryza sativa	Phyllostachys edulis	Physcomitrella patens	Prunus persica	Populus trichocarpa	Panicum virgatum	Phaseolus vulgaris	Ricinus communis	Sorghum bicolor	Setaria italica	Solanum lycopersicum	Selaginella moellendorffii	Spirodela polyrhiza	Solanum tuberosum	Setaria viridis	Triticum aestivum	Theobroma cacao	Volvox carteri	Vitis vinifera	Zea mays
			1461	3542	7152	1449	2438	1659	4276	1465	4901	1343	4733	1969	1444	1269	1443	1601	7667	6764	3998	1460	1463	1643	1467	1499	2782	4565	1502	1474	1327	1184	1303	1424	4903	2337	1497	1423	1459	1390	1463	1459	1186	1317	1448	1790
G2:Other ontology gene sets	PO	3	Arabidopsis thaliana	Oryza sativa	Zea mays
			1787	1988	1786
	TO	4	Oryza sativa	Solanum lycopersicum	Triticum aestivum	Zea mays
			1498	51	275	1495
	PECO	1	Oryza sativa
			564
G3:Pathway gene sets	PlantCyc	33	Arabidopsis thaliana	Amborella trichopoda	Brachypodium distachyon	Brassica napus	Brassica rapa	Chlamydomonas reinhardtii	Catharanthus roseus	Cucumis sativus	Citrus sinensis	Glycine max	Gossypium raimondii	Hordeum vulgare	Linum usitatissimum	Musa acuminata	Manihot esculenta	Medicago truncatula	Oryza sativa	Prunus persica	Populus trichocarpa	Panicum virgatum	Phaseolus vulgaris	Sorghum bicolor	Setaria italica	Solanum lycopersicum	Selaginella moellendorffii	Spirodela polyrhiza	Solanum tuberosum	Setaria viridis	Triticum aestivum	Theobroma cacao	Volvox carteri	Vitis vinifera	Zea mays
			381	2104	342	2359	2237	1330	514	32	2279	1706	2182	1924	2494	2121	2338	2425	335	2199	2204	2581	2203	535	1349	1426	1970	1805	2288	2159	2431	2172	1495	2266	420
	KEGG	39	Arabidopsis lyrata	Arabidopsis thaliana	Amborella trichopoda	Brachypodium distachyon	Brassica napus	Citrus clementina	Chlamydomonas reinhardtii	Catharanthus roseus	Citrus sinensis	Fragaria vesca	Gossypium arboreum	Gossypium hirsutum	Glycine max	Gossypium raimondii	Hordeum vulgare	Linum usitatissimum	Musa acuminata	Manihot esculenta	Medicago truncatula	Oryza sativa	Phyllostachys edulis	Physcomitrella patens	Prunus persica	Populus trichocarpa	Panicum virgatum	Phaseolus vulgaris	Ricinus communis	Sorghum bicolor	Setaria italica	Solanum lycopersicum	Selaginella moellendorffii	Spirodela polyrhiza	Solanum tuberosum	Setaria viridis	Triticum aestivum	Theobroma cacao	Volvox carteri	Vitis vinifera	Zea mays
			431	121	432	468	436	437	435	421	437	435	429	431	448	447	437	439	437	433	434	120	448	442	433	462	437	434	471	461	442	363	438	462	437	435	439	458	430	427	467
	MapMan	14	Arabidopsis lyrata	Arabidopsis thaliana	Brachypodium distachyon	Brassica rapa	Chlamydomonas reinhardtii	Glycine max	Gossypium raimondii	Oryza sativa	Populus trichocarpa	Ricinus communis	Setaria italica	Solanum lycopersicum	Theobroma cacao	Zea mays
			1308	1560	1173	1275	979	1273	1260	1215	1257	1249	1198	1211	1229	1239
G4:Gene family based gene sets	TR	41	Arabidopsis lyrata	Aegilops tauschii	Arabidopsis thaliana	Amborella trichopoda	Brachypodium distachyon	Brassica napus	Citrus clementina	Chlamydomonas reinhardtii	Catharanthus roseus	Cucumis sativus	Citrus sinensis	Fragaria vesca	Gossypium arboreum	Gossypium hirsutum	Glycine max	Gossypium raimondii	Hordeum vulgare	Linum usitatissimum	Musa acuminata	Manihot esculenta	Medicago truncatula	Oryza sativa	Phyllostachys edulis	Physcomitrella patens	Prunus persica	Populus trichocarpa	Panicum virgatum	Phaseolus vulgaris	Ricinus communis	Sorghum bicolor	Setaria italica	Solanum lycopersicum	Selaginella moellendorffii	Spirodela polyrhiza	Solanum tuberosum	Setaria viridis	Triticum aestivum	Theobroma cacao	Volvox carteri	Vitis vinifera	Zea mays
			58	55	200	58	56	58	58	29	87	92	58	58	79	79	63	88	56	58	57	57	57	137	73	53	58	83	56	58	86	84	85	89	54	57	56	56	56	53	28	58	110
	CAZy	9	Arabidopsis thaliana	Catharanthus roseus	Cucumis sativus	Gossypium arboreum	Gossypium hirsutum	Malus domestica	Sorghum bicolor	Setaria italica	Solanum lycopersicum
			63	96	109	93	95	98	99	97	92
	PK	8	Arabidopsis thaliana	Gossypium arboreum	Gossypium hirsutum	Malus domestica	Oryza sativa	Setaria italica	Solanum lycopersicum	Zea mays
			27	86	87	88	4	84	73	125
	Ub	15	Arabidopsis lyrata	Aegilops tauschii	Arabidopsis thaliana	Brachypodium distachyon	Brassica rapa	Catharanthus roseus	Glycine max	Gossypium raimondii	Hordeum vulgare	Malus domestica	Oryza sativa	Sorghum bicolor	Setaria italica	Solanum lycopersicum	Zea mays
			64	64	11	67	65	21	11	21	65	20	11	37	23	21	28
	P450	8	Arabidopsis thaliana	Catharanthus roseus	Cucumis sativus	Gossypium raimondii	Malus domestica	Oryza sativa	Sorghum bicolor	Setaria italica	Solanum lycopersicum
			72	59	192	101	87	22	108	154	102
	EAR	35	Arabidopsis lyrata	Arabidopsis thaliana	Amborella trichopoda	Brachypodium distachyon	Brassica rapa	Citrus clementina	Chlamydomonas reinhardtii	Citrus sinensis	Fragaria vesca	Gossypium arboreum	Gossypium hirsutum	Glycine max	Gossypium raimondii	Linum usitatissimum	Musa acuminata	Manihot esculenta	Medicago truncatula	Oryza sativa	Physcomitrella patens	Prunus persica	Populus trichocarpa	Panicum virgatum	Phaseolus vulgaris	Ricinus communis	Sorghum bicolor	Solanum lycopersicum	Selaginella moellendorffii	Spirodela polyrhiza	Solanum tuberosum	Setaria viridis	Triticum aestivum	Theobroma cacao	Volvox carteri	Vitis vinifera	Zea mays
			46	45	33	35	47	36	3	35	38	44	47	37	43	40	38	36	33	41	21	22	43	37	40	39	35	38	16	32	35	36	31	40	4	34	36
	LIP	2	Arabidopsis thaliana	Glycine max
			189	170
	Caf	2	Arabidopsis thaliana	Oryza sativa
			84	82
	OTH	3	Arabidopsis thaliana	Oryza sativa	Sorghum bicolor
			565	103	35
G5:Chromatin states based gene sets	Sta	5	Arabidopsis thaliana	Malus domestica	Oryza sativa	Solanum lycopersicum	Zea mays
			36	24	38	35	26
	ERG	4	Arabidopsis thaliana	Oryza sativa	Phyllostachys edulis	Zea mays
			127	86	6	69
	CRG	3	Arabidopsis thaliana	Oryza sativa	Zea mays
			27	3	14
	HiC	2	Arabidopsis thaliana	Oryza sativa
			1	3
G6:Target gene sets	TFT	2	Arabidopsis thaliana	Zea mays
			645	115
	MIR	9	Arabidopsis thaliana	Catharanthus roseus	Gossypium arboreum	Gossypium hirsutum	Gossypium raimondii	Oryza sativa	Sorghum bicolor	Solanum lycopersicum	Zea mays
			653	142	461	172	296	2566	234	110	60
G7:CoM based gene sets	CoM	10	Arabidopsis thaliana	Catharanthus roseus	Gossypium arboreum	Gossypium hirsutum	Gossypium raimondii	Oryza sativa	Phyllostachys edulis	Sorghum bicolor	Solanum lycopersicum	Zea mays
			679	5919	1155	1884	93	839	1452	574	1278	347
G8:Reference gene sets	LIT	16	Arabidopsis thaliana	Brachypodium distachyon	Brassica napus	Gossypium arboreum	Gossypium hirsutum	Glycine max	Gossypium raimondii	Oryza sativa	Ricinus communis	Sorghum bicolor	Setaria italica	Solanum lycopersicum	Spirodela polyrhiza	Triticum aestivum	Theobroma cacao	Zea mays
			1636	18	11	11	12	17	10	124	6	12	9	10	2	12	2	58
G9:New type gene sets	ScR	4	Arabidopsis thaliana	Oryza sativa	Populus trichocarpa	Zea mays
			277	29	12	19
	LLPS	31	Arabidopsis lyrata	Arabidopsis thaliana	Amborella trichopoda	Brachypodium distachyon	Citrus clementina	Chlamydomonas reinhardtii	Citrus sinensis	Fragaria vesca	Gossypium arboreum	Gossypium hirsutum	Glycine max	Musa acuminata	Malus domestica	Manihot esculenta	Medicago truncatula	Oryza sativa	Physcomitrella patens	Prunus persica	Populus trichocarpa	Phaseolus vulgaris	Ricinus communis	Sorghum bicolor	Solanum lycopersicum	Selaginella moellendorffii	Spirodela polyrhiza	Solanum tuberosum	Setaria viridis	Theobroma cacao	Volvox carteri	Vitis vinifera	Zea mays
			1	33	1	1	1	1	1	1	1	1	1	1	1	1	1	31	1	1	1	1	1	1	1	1	1	1	1	1	1	1	1
	Rbp	1	Arabidopsis thaliana
			12
