# Supplementary material for: PlantGSAD: a comprehensive gene set annotation database for plant species
Source: Nucleic Acids Res. 2021 Sep 17;50(D1):D1456–67. doi: 10.1093/nar/gkab794 (PMC8728169; doi:10.1093/nar/gkab794)
Supplement: gkab794_Supplemental_Files [file gkab794_supplemental_files.zip › SupplementaryTableS3m.xlsx]

## Sheet: Sheet1
Supplementary Table 3. Species information for comprehensively annotated species
Latin name	Common name	Genome version
Arabidopsis lyrata	Arabidopsis lyrata	v1.0 (Phytozome)
Aegilops tauschii	Aegilops tauschii	Gramene Release 50
Arabidopsis thaliana	Arabidopsis	TAIR10
Amborella trichopoda	Amborella trichopoda	v1.0 (Phytozome)
Brachypodium distachyon	Brachypodium	v3.1 (Phytozome)
Brassica napus	oilseed rape	GazeA2 v5.0
Brassica rapa	chinese cabbage	Gramene Release 50
Citrus clementina	Clementine	v1.0 (Phytozome)
Cucumis melo	muskmelon	PLAZA3.0
Chlamydomonas reinhardtii	Chlamydomonas	v5.5 (Phytozome)
Catharanthus roseus	Catharanthus roseus	version 2.0
Cucumis sativus	cucumber	cv. 9930
Citrus sinensis	citrus	v1.1 (Phytozome)
Fragaria vesca	Fragaria vesca	v1.1 (Phytozome)
Gossypium arboreum	Asiatic Cotton	cv.'SXY1' BGI-A2_v1.0
Gossypium hirsutum	Upland Cotton	TM-1' genome NAU-NBI Assembly v1.1
Glycine max	Soybean	v1.1 (Phytozome)
Gossypium raimondii	Cotton	BGI-CGP-draft_v1
Hordeum vulgare	barley	Gramene Release 50
Linum usitatissimum	Flax	v1.1 (Phytozome)
Musa acuminata	Banana	v1 (Phytozome)
Malus domestica	apple	GDDH13 v1.1
Manihot esculenta	cassava	v6.1 (Phytozome)
Medicago truncatula	medicago	v3.5 (Phytozome)
Oryza sativa	Rice	TIGR6.1
Phyllostachys edulis	Moso bamboo	v2.0
Physcomitrella patens	Physcomitrella patens	v3.3 (Phytozome)
Prunus persica	peach	v2.1 (Phytozome)
Populus trichocarpa	Populus	v3.1 (Phytozome)
Panicum virgatum	Switchgrass	v1.1 (Phytozome)
Phaseolus vulgaris	common bean	v1.0 (Phytozome)
Ricinus communis	Castor bean	v0.1 (Phytozomev11.0)
Sorghum bicolor	Sorghum	v3.1 (Phytozome)
Setaria italica	Foxtail millet	v2.1 (SIFGD)
Solanum lycopersicum	Tomato	iTAG3.2 (Phytozome)
Selaginella moellendorffii	Selaginella	v1.0 (Phytozome)
Spirodela polyrhiza	giant duckweed	v2 (Phytozome)
Solanum tuberosum	potato	ID v3.4 (Phytozome)
Setaria viridis	Green foxtail	v1.1 (Phytozome)
Triticum aestivum	Common wheat	IWGSP_MIPSv2.2
Theobroma cacao	Matina 1-6	v1.1 (Phytozome)
Volvox carteri	Volvox carteri	v2.1 (Phytozome)
Vitis vinifera	grape	Vvinifera_145_Genoscope.12X (Phytozome)
Zea mays	Maize	cv.B73 version 3.0
