# Supplementary material for: PlantGSAD: a comprehensive gene set annotation database for plant species
Source: Nucleic Acids Res. 2021 Sep 17;50(D1):D1456–67. doi: 10.1093/nar/gkab794 (PMC8728169; doi:10.1093/nar/gkab794)
Supplement: gkab794_Supplemental_Files [file gkab794_supplemental_files.zip › SupplementaryTableS4m.xlsx]

## Sheet: PlantGASD results
Supplementary Table 4. GSEA result of OsGRF4 binding genes
G1:Gene ontology gene sets : Results information
Gene Set Name(NO. Genes)	Description	Category	NO. Genes in Overlap (k)	p value	FDR		Analysis by agriGO v2
GLUTAMINE_FAMILY_AMINO_ACID_BIOSYNTHETIC_PROCESS(21)	GO:0009084 glutamine family amino acid biosynthetic process, GOslim:biological_process	GO_BP	5	7.55e-07	0.000528		enriched
METABOLIC_PROCESS(9541)	GO:0008152 metabolic process, GOslim:biological_process	GO_BP	100	2.65e-06	0.00162		enriched
HYDROGEN_TRANSPORT(99)	GO:0006818 hydrogen transport, GOslim:biological_process	GO_BP	7	7.7e-06	0.00443		enriched
PROTON_TRANSPORT(99)	GO:0015992 proton transport, GOslim:biological_process	GO_BP	7	7.7e-06	0.00443		enriched
GENERATION_OF_PRECURSOR_METABOLITES_AND_ENERGY(246)	GO:0006091 generation of precursor metabolites and energy, GOslim:biological_process	GO_BP	10	1.02e-05	0.00552		enriched
GLUTAMINE_FAMILY_AMINO_ACID_METABOLIC_PROCESS(40)	GO:0009064 glutamine family amino acid metabolic process, GOslim:biological_process	GO_BP	5	1.26e-05	0.00634		enriched
GLUTAMINE_BIOSYNTHETIC_PROCESS(5)	GO:0006542 glutamine biosynthetic process, GOslim:biological_process	GO_BP	3	1.61e-05	0.00733		enriched
NITROGEN_COMPOUND_METABOLIC_PROCESS(2897)	GO:0006807 nitrogen compound metabolic process, GOslim:biological_process	GO_BP	40	1.81e-05	0.0077		enriched
CELLULAR_METABOLIC_PROCESS(6576)	GO:0044237 cellular metabolic process, GOslim:biological_process	GO_BP	71	4.42e-05	0.0177		enriched
CELLULAR_PROCESS(7980)	GO:0009987 cellular process, GOslim:biological_process	GO_BP	81	9.5e-05	0.0338		enriched
BIOSYNTHETIC_PROCESS(3274)	GO:0009058 biosynthetic process, GOslim:biological_process	GO_BP	41	0.000119	0.0406		enriched
CELLULAR_BIOSYNTHETIC_PROCESS(3054)	GO:0044249 cellular biosynthetic process, GOslim:biological_process	GO_BP	39	0.000119	0.0406		enriched
PROTON-TRANSPORTING_TWO-SECTOR_ATPASE_COMPLEX(89)	GO:0016469 proton-transporting two-sector ATPase complex, GOslim:cellular_component	GO_CC	8	3.14e-07	0.000257		enriched
CELL_PART(5550)	GO:0044464 cell part, GOslim:cellular_component	GO_CC	68	1.1e-06	0.000724		enriched
PROTEIN_COMPLEX(813)	GO:0043234 protein complex, GOslim:cellular_component	GO_CC	20	1.15e-06	0.000726		enriched
MACROMOLECULAR_COMPLEX(1404)	GO:0032991 macromolecular complex, GOslim:cellular_component	GO_CC	25	1.49e-05	0.00728		enriched
MEMBRANE(2063)	GO:0016020 membrane, GOslim:cellular_component	GO_CC	31	3.65e-05	0.0149		enriched
INTRACELLULAR_ORGANELLE(2468)	GO:0043229 intracellular organelle, GOslim:cellular_component	GO_CC	34	8.22e-05	0.0298		enriched
ORGANELLE(2468)	GO:0043226 organelle, GOslim:cellular_component	GO_CC	34	8.22e-05	0.0298		enriched
CYTOPLASMIC_VESICLE_PART(34)	GO:0044433 cytoplasmic vesicle part, GOslim:cellular_component	GO_CC	4	0.00012	0.0406		enriched
INTRACELLULAR_MEMBRANE-BOUNDED_ORGANELLE(1808)	GO:0043231 intracellular membrane-bounded organelle, GOslim:cellular_component	GO_CC	27	0.000128	0.0412		enriched
CYTOPLASMIC_VESICLE(35)	GO:0031410 cytoplasmic vesicle, GOslim:cellular_component	GO_CC	4	0.000133	0.0414		enriched
VESICLE(35)	GO:0031982 vesicle, GOslim:cellular_component	GO_CC	4	0.000133	0.0414		enriched
MEMBRANE-BOUNDED_ORGANELLE(1821)	GO:0043227 membrane-bounded organelle, GOslim:cellular_component	GO_CC	27	0.000144	0.044		enriched
GLUTAMATE-AMMONIA_LIGASE_ACTIVITY(5)	GO:0004356 glutamate-ammonia ligase activity, GOslim:molecular_function	GO_MF	3	1.61e-05	0.00733		enriched
CATALYTIC_ACTIVITY(9113)	GO:0003824 catalytic activity, GOslim:molecular_function	GO_MF	92	3.34e-05	0.0139		enriched
TRANSPORTER_ACTIVITY(1085)	GO:0005215 transporter activity, GOslim:molecular_function	GO_MF	20	6.72e-05	0.0263		enriched
ACID-AMMONIA_(OR_AMIDE)_LIGASE_ACTIVITY(12)	GO:0016880 acid-ammonia (or amide) ligase activity, GOslim:molecular_function	GO_MF	3	0.000126	0.0412		enriched
AMMONIA_LIGASE_ACTIVITY(12)	GO:0016211 ammonia ligase activity, GOslim:molecular_function	GO_MF	3	0.000126	0.0412		enriched
G2:Other ontology gene sets : Results information about TO Part
Gene Set Name(NO. Genes)	Description	Category	NO. Genes in Overlap (k)	p value	FDR
PLANT_TRAIT(727)	TO:0000387 plant trait	TO	35	6.25e-19	2.45e-16
TRAIT_ONTOLOGY(727)	TO Trait Ontology	TO	35	6.25e-19	2.45e-16
PLANT_STRUCTURE_MORPHOLOGY_TRAIT(436)	TO:0000839 plant structure morphology trait	TO	27	2.05e-17	2.7e-15
FRUIT_SIZE(89)	TO:0002625 fruit size	TO	16	2.06e-17	2.7e-15
PLANT_MORPHOLOGY_TRAIT(436)	TO:0000017 plant morphology trait	TO	27	2.05e-17	2.7e-15
GRAIN_SIZE(89)	TO:0000397 grain size	TO	16	2.06e-17	2.7e-15
FRUIT_MORPHOLOGY_TRAIT(105)	TO:0002629 fruit morphology trait	TO	16	2.14e-16	2.4e-14
MULTI-TISSUE_PLANT_STRUCTURE_MORPHOLOGY_TRAIT(346)	TO:0000836 multi-tissue plant structure morphology trait	TO	22	1.21e-14	1.19e-12
GRAIN_NUMBER(110)	TO:0002759 grain number	TO	14	1.53e-13	1.2e-11
FRUIT_NUMBER_TRAIT(110)	TO:0000894 fruit number trait	TO	14	1.53e-13	1.2e-11
INFRUCTESCENCE_MORPHOLOGY_TRAIT(114)	TO:0000920 infructescence morphology trait	TO	14	2.39e-13	1.71e-11
REPRODUCTIVE_SHOOT_SYSTEM_MORPHOLOGY_TRAIT(148)	TO:0000786 reproductive shoot system morphology trait	TO	15	4.31e-13	2.83e-11
COLLECTIVE_PLANT_ORGAN_STRUCTURE_MORPHOLOGY_TRAIT(215)	TO:0000842 collective plant organ structure morphology trait	TO	16	5.68e-12	3.19e-10
COLLECTIVE_PLANT_STRUCTURE_MORPHOLOGY_TRAIT(215)	TO:0000840 collective plant structure morphology trait	TO	16	5.68e-12	3.19e-10
SHOOT_SYSTEM_MORPHOLOGY_TRAIT(186)	TO:0000077 shoot system morphology trait	TO	15	9.05e-12	4.74e-10
GRAIN_YIELD_TRAIT(56)	TO:0000396 grain yield trait	TO	10	2.35e-11	1.09e-09
FRUIT_YIELD_TRAIT(56)	TO:0000871 fruit yield trait	TO	10	2.35e-11	1.09e-09
SHOOT_SYSTEM_YIELD_TRAIT(62)	TO:0000327 shoot system yield trait	TO	10	5.77e-11	2.52e-09
YIELD_TRAIT(81)	TO:0000371 yield trait	TO	10	6.18e-10	2.56e-08
WHOLE_PLANT_SIZE(206)	TO:1000012 whole plant size	TO	13	3.67e-09	1.37e-07
PLANT_HEIGHT(206)	TO:0000207 plant height	TO	13	3.67e-09	1.37e-07
WHOLE_PLANT_MORPHOLOGY_TRAIT(207)	TO:0000398 whole plant morphology trait	TO	13	3.87e-09	1.38e-07
PLANT_GROWTH_AND_DEVELOPMENT_TRAIT(151)	TO:0000357 plant growth and development trait	TO	10	1.54e-07	5.28e-06
DEHULLED_GRAIN_WIDTH(20)	TO:0000402 dehulled grain width	TO	5	6.13e-07	1.85e-05
FRUIT_WIDTH(20)	TO:0002627 fruit width	TO	5	6.13e-07	1.85e-05
GRAIN_WIDTH(20)	TO:0000975 grain width	TO	5	6.13e-07	1.85e-05
PLANT_STRUCTURE_GROWTH_AND_DEVELOPMENT_TRAIT(84)	TO:0000928 plant structure growth and development trait	TO	7	2.79e-06	8.11e-05
INFLORESCENCE_MORPHOLOGY_TRAIT(68)	TO:0000373 inflorescence morphology trait	TO	6	1.07e-05	0.000301
STERILITY_RELATED_TRAIT(74)	TO:0000485 sterility related trait	TO	6	1.68e-05	0.000456
PLANT_AXIS_MORPHOLOGY_TRAIT(168)	TO:0000738 plant axis morphology trait	TO	8	2.68e-05	0.000702
GRAIN_SHAPE(7)	TO:0002730 grain shape	TO	3	3.41e-05	0.000833
FRUIT_SHAPE(7)	TO:0002628 fruit shape	TO	3	3.41e-05	0.000833
BIOCHEMICAL_TRAIT(176)	TO:0000277 biochemical trait	TO	8	3.68e-05	0.000833
PLANT_ORGAN_MORPHOLOGY_TRAIT(287)	TO:0000736 plant organ morphology trait	TO	10	3.61e-05	0.000833
SHOOT_AXIS_MORPHOLOGY_TRAIT(128)	TO:0000739 shoot axis morphology trait	TO	7	3.71e-05	0.000833
PANICLE_INFLORESCENCE_MORPHOLOGY_TRAIT(52)	TO:0000847 panicle inflorescence morphology trait	TO	5	4.05e-05	0.000885
G2:Other ontology gene sets : Results information about PECO Part
Gene Set Name(NO. Genes)	Description	Category	NO. Genes in Overlap (k)	p value	FDR
INORGANIC_ANION_EXPOSURE(18)	PECO:0001009 inorganic anion exposure	PECO	4	1.3e-05	0.00051
INORGANIC_CHEMICAL_EXPOSURE(18)	PECO:0001004 inorganic chemical exposure	PECO	4	1.3e-05	0.00051
CHEMICAL_FERTILIZER_EXPOSURE(18)	PECO:0007086 chemical fertilizer exposure	PECO	4	1.3e-05	0.00051
NITRATE_EXPOSURE(18)	PECO:0007406 nitrate exposure	PECO	4	1.3e-05	0.00051
NITROGEN_FERTILIZER_EXPOSURE(18)	PECO:0007102 nitrogen fertilizer exposure	PECO	4	1.3e-05	0.00051
FERTILIZER_EXPOSURE(18)	PECO:0007085 fertilizer exposure	PECO	4	1.3e-05	0.00051
PLANT_NUTRIENT_EXPOSURE(44)	PECO:0007241 plant nutrient exposure	PECO	4	0.000301	0.0101
PLANT_EXPOSURE(20360)	PECO:0001001 plant exposure	PECO	168	0.000646	0.0165
PLANT_EXPERIMENTAL_CONDITION(20392)	PECO:0007359 plant experimental condition	PECO	168	0.0007	0.0165
PLANT_EXPERIMENTAL_CONDITIONS_ONTOLOGY(20392)	PECO Plant Experimental Conditions Ontology	PECO	168	0.0007	0.0165
G3:Pathway gene sets : Results information about PlantCyc Part
Gene Set Name(NO. Genes)	Description	Category	NO. Genes in Overlap (k)	p value	FDR
NITRATE_REDUCTION_II_(ASSIMILATORY)(8)	nitrate reduction II (assimilatory)	PlantCyc	6	2.43e-10	3.4e-07
AMMONIA_ASSIMILATION_CYCLE_II(7)	ammonia assimilation cycle II	PlantCyc	4	6.2e-07	0.00045
GLUTAMINE_BIOSYNTHESIS_I(5)	glutamine biosynthesis I	PlantCyc	3	1.61e-05	0.00733
G3:Pathway gene sets : Results information about KEGG Part
Gene Set Name(NO. Genes)	Description	Category	NO. Genes in Overlap (k)	p value	FDR
KEGG_NITROGEN_METABOLISM(29)	ko00910 Nitrogen metabolism	KEGG	5	3.06e-06	0.000277
KEGG_GLYOXYLATE_AND_DICARBOXYLATE_METABOLISM(53)	ko00630 Glyoxylate and dicarboxylate metabolism	KEGG	5	4.41e-05	0.002
G3:Pathway gene sets : Results information about Mapman Part
Gene Set Name(NO. Genes)	Description	Category	NO. Genes in Overlap (k)	p value	FDR
N-METABOLISM(29)	12 N-metabolism	Mapman	9	3.28e-12	3.67e-09
N-METABOLISM.AMMONIA_METABOLISM(10)	12.2 N-metabolism.ammonia metabolism	Mapman	5	3.66e-08	1.37e-05
MITOCHONDRIAL_ELECTRON_TRANSPORT_/_ATP_SYNTHESIS(125)	9 mitochondrial electron transport / ATP synthesis	Mapman	10	2.92e-08	1.37e-05
N-METABOLISM.NITRATE_METABOLISM(7)	12.1 N-metabolism.nitrate metabolism	Mapman	4	6.2e-07	0.000153
RNA.TRANSCRIPTION(1681)	27.2 RNA.transcription	Mapman	31	6.81e-07	0.000153
RNA(5277)	27 RNA	Mapman	65	1.67e-06	0.000312
MITOCHONDRIAL_ELECTRON_TRANSPORT_/_ATP_SYNTHESIS.F1-ATPASE(32)	9.9 mitochondrial electron transport / ATP synthesis.F1-ATPase	Mapman	5	4.71e-06	0.000754
PS.LIGHTREACTION(183)	1.1 PS.lightreaction	Mapman	9	6.59e-06	0.000924
N-METABOLISM.NITRATE_METABOLISM.NR(4)	12.1.1 N-metabolism.nitrate metabolism.NR	Mapman	3	1.01e-05	0.00126
N-METABOLISM.AMMONIA_METABOLISM.GLUTAMINE_SYNTHETASE(5)	12.2.2 N-metabolism.ammonia metabolism.glutamine synthetase	Mapman	3	1.61e-05	0.0018
PS(250)	1 PS	Mapman	9	6.94e-05	0.00707
PS.LIGHTREACTION.ATP_SYNTHASE.CHLOROPLASTIC_SUBUNIT_A(2)	1.1.4.6 PS.lightreaction.ATP synthase.chloroplastic subunit a	Mapman	2	0.000264	0.0228
PS.LIGHTREACTION.ATP_SYNTHASE(16)	1.1.4 PS.lightreaction.ATP synthase	Mapman	3	0.000264	0.0228
N-METABOLISM.AMMONIA_METABOLISM.GLUTAMATE_SYNTHASE(3)	12.2.1 N-metabolism.ammonia metabolism.glutamate synthase	Mapman	2	0.000438	0.0351
PS.LIGHTREACTION.PHOTOSYSTEM_II.PSII_POLYPEPTIDE_SUBUNITS(53)	1.1.1.2 PS.lightreaction.photosystem II.PSII polypeptide subunits	Mapman	4	0.000583	0.0435
G5:Chromatin states based gene sets : Results information
Gene Set Name(NO. Genes)	Description	Category	NO. Genes in Overlap (k)	p value	FDR
CENH3-SRX347767_related_gene(872)	CENH3-SRX347767 related gene	CRG	27	1.3e-10	1.96e-07
CENH3-SRX347771_related_gene(2998)	CENH3-SRX347771 related gene	CRG	47	9.68e-08	8.62e-05
CENH3-SRX347769_related_gene(2538)	CENH3-SRX347769 related gene	CRG	37	1.21e-05	0.00625
ATAC-SRX1470684_related_gene(2079)	ATAC-SRX1470684 related gene	ERG	51	4.11e-15	2.68e-11
ATAC-SRX1470689_related_gene(2137)	ATAC-SRX1470689 related gene	ERG	50	4.55e-14	2.23e-10
ATAC-SRX1470685_related_gene(2713)	ATAC-SRX1470685 related gene	ERG	55	6.14e-13	2e-09
ATAC-SRX1470681_related_gene(2636)	ATAC-SRX1470681 related gene	ERG	53	2.31e-12	6.47e-09
ATAC-SRX1470690_related_gene(2744)	ATAC-SRX1470690 related gene	ERG	53	1.01e-11	2.19e-08
MNase-SRX347768_related_gene(450)	MNase-SRX347768 related gene	ERG	21	1.31e-11	2.56e-08
MNase-SRX347770_related_gene(640)	MNase-SRX347770 related gene	ERG	24	3.51e-11	6.24e-08
ATAC-SRX1470677_related_gene(3983)	ATAC-SRX1470677 related gene	ERG	64	1.21e-10	1.96e-07
ATAC-SRX1470680_related_gene(3823)	ATAC-SRX1470680 related gene	ERG	61	4.62e-10	6.03e-07
ATAC-SRX1470691_related_gene(4403)	ATAC-SRX1470691 related gene	ERG	64	5.97e-09	7.2e-06
ATAC-SRX1470693_related_gene(7135)	ATAC-SRX1470693 related gene	ERG	89	6.25e-09	7.2e-06
ATAC-SRX1470692_related_gene(5703)	ATAC-SRX1470692 related gene	ERG	74	3.51e-08	3.82e-05
ATAC-SRX1470694_related_gene(7203)	ATAC-SRX1470694 related gene	ERG	87	4.24e-08	4.37e-05
ATAC-SRX1470679_related_gene(4229)	ATAC-SRX1470679 related gene	ERG	60	4.49e-08	4.4e-05
ATAC-SRX1470683_related_gene(6569)	ATAC-SRX1470683 related gene	ERG	81	6.01e-08	5.6e-05
ATAC-SRX1470687_related_gene(8116)	ATAC-SRX1470687 related gene	ERG	92	2.81e-07	0.000239
ATAC-SRX1470686_related_gene(7672)	ATAC-SRX1470686 related gene	ERG	88	3.37e-07	0.000264
ATAC-SRX1470678_related_gene(5838)	ATAC-SRX1470678 related gene	ERG	72	3.88e-07	0.000292
H3K27me3-callus_related_gene(7481)	H3K27me3-callus related gene	ERG	80	1.8e-05	0.0077
MNase-SRX347772_related_gene(10072)	MNase-SRX347772 related gene	ERG	98	7.2e-05	0.0276
H3K27me3-SRX187120_related_gene(7312)	H3K27me3-SRX187120 related gene	ERG	76	7.81e-05	0.0294
STATE20(819)	State20 Preferential epigenetics marks: accessible DNA,H2A.Z,histone acetylation,H3K27me3,DNA methylation; Preferential location: intergenic,promoter,intron	Sta	52	3.75e-33	7.34e-29
STATE19(507)	State19 Preferential epigenetics marks: DNA methylation,H3K4me3,H4K12ac,H4K16ac,OsNF-YB1,OsbZIP; Preferential location: centromere,intergenic	Sta	24	3.29e-13	1.29e-09
