# Supplementary material for: PlantGSAD: a comprehensive gene set annotation database for plant species
Source: Nucleic Acids Res. 2021 Sep 17;50(D1):D1456–67. doi: 10.1093/nar/gkab794 (PMC8728169; doi:10.1093/nar/gkab794)
Supplement: gkab794_Supplemental_Files [file gkab794_supplemental_files.zip › SupplementaryTableS5.xlsx]

## Sheet: cold up-regulated gene
Supplementary Table 5. Up-regulated gene list after 0.5-, 1-, 3-, 6-, 12-, or 24-h of cold treatment in A. thaliana.
0.5h	1h	3h	6h	12h	24h
AT1G07350	AT1G04770	AT1G04770	AT2G28305	AT2G23010	AT2G45510
AT1G08250	AT1G07350	AT1G07350	AT3G24500	AT1G21120	AT3G18930
AT1G14200	AT1G07440	AT1G12200	AT1G01070	AT1G57980	AT3G48360
AT1G17090	AT1G10150	AT1G17090	AT1G02640	AT1G59810	AT3G53800
AT1G17100	AT1G11700	AT1G17100	AT1G05710	AT2G18670	AT3G63160
AT1G17745	AT1G12200	AT1G17600	AT1G10960	AT2G32210	AT4G11660
AT1G18810	AT1G14200	AT1G20870	AT1G11050	AT3G20590	AT4G34131
AT1G20870	AT1G18010	AT1G22190	AT1G11580	AT5G15948	AT4G37540
AT1G23205	AT1G18810	AT1G23030	AT1G12240	AT3G60930	AT5G44420
AT1G28560	AT1G19960	AT1G23205	AT1G13650	AT1G66500	AT5G47640
AT1G31690	AT1G22190	AT1G25390	AT1G15290	AT1G53890	AT5G58570
AT1G47400	AT1G22370	AT1G26770	AT1G15410	AT1G53903	AT2G44890
AT1G48330	AT1G23205	AT1G35710	AT1G17360	AT1G66000	AT4G34135
AT1G49200	AT1G23390	AT1G47400	AT1G18570	AT2G05100	AT1G21120
AT1G54820	AT1G25390	AT1G53350	AT1G22500	AT2G46790	AT2G18670
AT1G56710	AT1G27210	AT1G56520	AT1G26560	AT1G34570	AT2G32210
AT1G60590	AT1G28560	AT1G59620	AT1G29720	AT2G03020	AT3G20590
AT1G66080	AT1G29600	AT1G60590	AT1G34040	AT5G23360	AT5G15948
AT1G66820	AT1G32700	AT1G68130	AT1G44000	AT5G37440	AT3G60930
AT1G77870	AT1G49200	AT1G80850	AT1G51680	AT2G07687	AT1G66500
AT1G80850	AT1G54050	AT2G14560	AT1G55960	AT1G02920	AT1G53890
AT2G03550	AT1G56210	AT2G19310	AT1G62250	AT1G08900	AT1G53903
AT2G18560	AT1G56520	AT2G24160	AT1G62540	AT1G16860	AT1G66000
AT2G19310	AT1G59620	AT2G28305	AT1G62960	AT3G10110	AT2G46790
AT2G27820	AT1G60590	AT2G41310	AT1G65870	AT1G25988	AT2G03020
AT2G30790	AT1G66080	AT2G45350	AT1G66540	AT1G68550	AT5G23360
AT2G32100	AT1G68130	AT2G48110	AT1G66840	AT1G64760	AT5G37440
AT2G41310	AT1G78890	AT3G18710	AT1G68440	AT3G32920	AT2G07687
AT2G44130	AT1G80630	AT3G22231	AT1G70000	AT3G55610	AT1G02920
AT2G47910	AT1G80850	AT3G24500	AT1G70250	AT2G40350	AT1G08900
AT3G01440	AT2G03310	AT3G47640	AT1G70985	AT2G43020	AT1G16860
AT3G10150	AT2G03550	AT3G48360	AT1G72300	AT1G36770	AT3G10110
AT3G10525	AT2G05160	AT3G50480	AT1G72920	AT2G38940	AT1G25988
AT3G14760	AT2G07140	AT3G56400	AT1G75100	AT4G10960	AT1G68550
AT3G18710	AT2G18560	AT3G58070	AT1G76110	AT4G22592	AT1G64760
AT3G23880	AT2G19310	AT4G11460	AT1G76990	AT4G27570	AT3G32920
AT3G24500	AT2G21210	AT4G16370	AT1G77990	AT1G59500	AT3G55610
AT3G25130	AT2G24160	AT4G25780	AT2G17500	AT3G02230	AT2G40350
AT3G27325	AT2G24762	AT4G37540	AT2G19650	AT5G15970	AT2G43020
AT3G30180	AT2G25200	AT4G37610	AT2G22330	AT4G34588	AT1G36770
AT3G46130	AT2G28305	AT4G38620	AT2G23000	AT3G46640	AT2G38940
AT3G52550	AT2G30790	AT5G53830	AT2G24280	AT2G28305	AT4G10960
AT3G56400	AT2G32100	AT5G58310	AT2G26170	AT1G01070	AT4G22592
AT3G56980	AT2G35820	AT5G61440	AT2G27420	AT1G22500	AT4G27570
AT3G58070	AT2G36050	AT5G62140	AT2G29320	AT1G55960	AT1G59500
AT4G01460	AT2G41310	AT1G01320	AT2G29340	AT2G23000	AT3G02230
AT4G03060	AT2G42900	AT1G05710	AT2G30490	AT2G41290	AT5G15970
AT4G03070	AT2G44130	AT1G06830	AT2G30520	AT3G08940	AT3G28300
AT4G11660	AT2G45350	AT1G10960	AT2G30540	AT3G13065	AT4G12280
AT4G13100	AT3G02170	AT1G11050	AT2G31110	AT3G59060	AT4G34588
AT4G15440	AT3G10150	AT1G16390	AT2G32540	AT3G59400	AT3G46640
AT4G16447	AT3G10525	AT1G17360	AT2G36800	AT3G62930	AT5G64860
AT4G17030	AT3G15270	AT1G18570	AT2G36950	AT4G02850	AT4G23450
AT4G20230	AT3G15630	AT1G19700	AT2G37180	AT4G08290	AT1G01560
AT4G24810	AT3G18710	AT1G26560	AT2G41120	AT4G08300	AT1G01720
AT4G25780	AT3G18800	AT1G29660	AT2G41290	AT4G12980	AT1G02400
AT4G29360	AT3G20680	AT1G29720	AT2G45400	AT4G23450	AT1G02660
AT4G32980	AT3G22970	AT1G48320	AT2G46450	AT4G27450	AT1G09070
AT4G34630	AT3G23880	AT1G50590	AT3G03450	AT4G34600	AT1G13260
AT4G36470	AT3G24500	AT1G51680	AT3G09920	AT5G07180	AT1G14370
AT4G37610	AT3G26510	AT1G55960	AT3G10720	AT5G24420	AT1G15010
AT4G38620	AT3G48360	AT1G62250	AT3G12110	AT5G27360	AT1G17380
AT5G14090	AT3G52060	AT1G65870	AT3G13062	AT5G48490	AT1G17420
AT5G20935	AT3G56400	AT1G66230	AT3G13065	AT5G49360	AT1G18210
AT5G25130	AT3G56980	AT1G68440	AT3G16150	AT5G59780	AT1G19020
AT5G39080	AT3G58120	AT1G68520	AT3G16910	AT5G63850	AT1G19050
AT5G46830	AT3G59010	AT1G68840	AT3G17330	AT1G01560	AT1G21000
AT5G47640	AT3G60690	AT1G70000	AT3G18750	AT1G02400	AT1G21010
AT5G48500	AT3G62410	AT1G70250	AT3G21870	AT1G02660	AT1G21050
AT5G52780	AT3G63160	AT1G72920	AT3G22060	AT1G09070	AT1G21110
AT5G57780	AT3G63210	AT1G77990	AT3G22420	AT1G09575	AT1G23710
AT5G57785	AT4G01460	AT1G80830	AT3G22550	AT1G10370	AT1G24530
AT5G58310	AT4G08950	AT2G04790	AT3G23200	AT1G13260	AT1G25250
AT5G60890	AT4G11660	AT2G20670	AT3G24460	AT1G14370	AT1G26790
AT5G61420	AT4G12970	AT2G23000	AT3G26590	AT1G15010	AT1G27730
AT5G61440	AT4G13100	AT2G26170	AT3G26960	AT1G17050	AT1G28370
AT5G62730	AT4G14540	AT2G27420	AT3G27540	AT1G17380	AT1G29690
AT5G64470	AT4G17460	AT2G29300	AT3G28270	AT1G17420	AT1G49230
AT1G16410	AT4G19660	AT2G29340	AT3G30775	AT1G18210	AT1G52890
AT1G18590	AT4G19860	AT2G30490	AT3G44630	AT1G18740	AT1G56660
AT1G19700	AT4G21510	AT2G30540	AT3G44720	AT1G19020	AT1G58420
AT1G32780	AT4G25780	AT2G32290	AT3G47430	AT1G19050	AT1G60190
AT1G34210	AT4G36540	AT2G32540	AT3G47540	AT1G19640	AT1G61340
AT1G52340	AT4G37240	AT2G36590	AT3G47760	AT1G21010	AT1G64460
AT1G55020	AT4G37540	AT2G36800	AT3G50560	AT1G21050	AT1G65390
AT1G62560	AT4G37610	AT2G41120	AT3G52360	AT1G21110	AT1G66160
AT1G66230	AT4G38060	AT2G41290	AT3G52370	AT1G24530	AT1G69570
AT1G66540	AT5G02760	AT2G45400	AT3G52720	AT1G25250	AT1G70420
AT1G67750	AT5G03350	AT3G05370	AT3G54720	AT1G26790	AT1G73500
AT1G69530	AT5G04150	AT3G10720	AT3G55960	AT1G27730	AT1G74450
AT1G72920	AT5G05440	AT3G12110	AT3G59060	AT1G28370	AT1G75040
AT1G74090	AT5G12900	AT3G16910	AT3G59400	AT1G29690	AT1G76650
AT1G75460	AT5G13730	AT3G17330	AT3G62930	AT1G49230	AT1G77500
AT2G04790	AT5G15310	AT3G18750	AT3G63240	AT1G52890	AT1G80840
AT2G19650	AT5G19120	AT3G21870	AT4G00150	AT1G56660	AT2G01150
AT2G20570	AT5G23050	AT3G22060	AT4G01080	AT1G57990	AT2G16720
AT2G20750	AT5G23130	AT3G22420	AT4G01450	AT1G58420	AT2G17660
AT2G23000	AT5G25130	AT3G22550	AT4G02850	AT1G60040	AT2G18680
AT2G24550	AT5G35370	AT3G23200	AT4G04570	AT1G60190	AT2G20560
AT2G27420	AT5G39080	AT3G24460	AT4G04955	AT1G61340	AT2G24100
AT2G31790	AT5G40850	AT3G26320	AT4G08290	AT1G64460	AT2G27080
AT2G34620	AT5G42750	AT3G26590	AT4G08300	AT1G65390	AT2G27260
AT2G36590	AT5G43190	AT3G27540	AT4G08870	AT1G65490	AT2G27500
AT2G40020	AT5G44680	AT3G28270	AT4G10120	AT1G66160	AT2G32190
AT2G40610	AT5G46780	AT3G44630	AT4G10150	AT1G67470	AT2G34090
AT3G03450	AT5G47640	AT3G44720	AT4G12390	AT1G69570	AT2G34650
AT3G16150	AT5G48500	AT3G44990	AT4G12980	AT1G70420	AT2G35290
AT3G16910	AT5G49450	AT3G47430	AT4G13410	AT1G70700	AT2G35710
AT3G17330	AT5G51910	AT3G47540	AT4G19420	AT1G72450	AT2G37970
AT3G17640	AT5G52780	AT3G50560	AT4G19430	AT1G72520	AT2G38470
AT3G21870	AT5G53830	AT3G52360	AT4G19820	AT1G73500	AT2G38640
AT3G22550	AT5G54170	AT3G52370	AT4G21870	AT1G74450	AT2G39980
AT3G28080	AT5G61440	AT3G52720	AT4G22200	AT1G74890	AT2G40140
AT3G28270	AT5G61590	AT3G62930	AT4G22570	AT1G75040	AT2G40900
AT3G44970	AT5G62140	AT4G00150	AT4G22753	AT1G76650	AT2G41410
AT3G44990	AT5G63180	AT4G01070	AT4G24700	AT1G77500	AT3G02140
AT3G47430	AT5G63470	AT4G01080	AT4G25830	AT1G80840	AT3G02150
AT3G47540	AT5G66490	AT4G01450	AT4G26150	AT2G15020	AT3G02840
AT3G50750	AT5G66520	AT4G02075	AT4G26850	AT2G16720	AT3G04640
AT3G52360	AT5G67420	AT4G02850	AT4G27450	AT2G17040	AT3G05200
AT3G52720	AT1G01320	AT4G03110	AT4G28100	AT2G17480	AT3G07650
AT3G58990	AT1G03440	AT4G04570	AT4G30110	AT2G17660	AT3G08720
AT3G63240	AT1G10020	AT4G08300	AT4G30450	AT2G18210	AT3G09520
AT4G01080	AT1G12240	AT4G10120	AT4G30610	AT2G18680	AT3G11020
AT4G02850	AT1G13650	AT4G10150	AT4G32770	AT2G23810	AT3G12580
AT4G08300	AT1G14700	AT4G12390	AT4G33420	AT2G24100	AT3G13310
AT4G09350	AT1G15290	AT4G13410	AT4G37560	AT2G24540	AT3G14200
AT4G12030	AT1G18570	AT4G19820	AT4G38950	AT2G24600	AT3G15210
AT4G15550	AT1G19000	AT4G22730	AT4G39510	AT2G27080	AT3G16860
AT4G19430	AT1G21060	AT4G24660	AT4G39770	AT2G27260	AT3G18560
AT4G22200	AT1G22500	AT4G24700	AT5G02230	AT2G27500	AT3G19030
AT4G24700	AT1G26220	AT4G25830	AT5G04190	AT2G31370	AT3G19970
AT4G24780	AT1G26560	AT4G26150	AT5G06790	AT2G32190	AT3G20500
AT4G24790	AT1G29440	AT4G26850	AT5G07180	AT2G34090	AT3G20600
AT4G26520	AT1G29500	AT4G26950	AT5G09990	AT2G34650	AT3G21560
AT4G26790	AT1G29530	AT4G28100	AT5G11070	AT2G35290	AT3G21890
AT4G26850	AT1G30500	AT4G28290	AT5G12110	AT2G35710	AT3G23170
AT4G28250	AT1G30520	AT4G30610	AT5G13320	AT2G37040	AT3G24520
AT4G33550	AT1G32780	AT4G32770	AT5G14880	AT2G37970	AT3G28340
AT4G34160	AT1G33240	AT4G33420	AT5G15350	AT2G38640	AT3G46620
AT4G39510	AT1G34040	AT4G37310	AT5G15600	AT2G39980	AT3G46930
AT4G39940	AT1G48320	AT4G38950	AT5G18670	AT2G40140	AT3G48100
AT4G39950	AT1G49730	AT4G39770	AT5G21100	AT2G40900	AT3G48520
AT5G02560	AT1G50590	AT5G06790	AT5G22920	AT2G41010	AT3G49530
AT5G02890	AT1G55960	AT5G08350	AT5G24210	AT2G41100	AT3G50930
AT5G06790	AT1G65870	AT5G11070	AT5G25190	AT2G41250	AT3G52400
AT5G07690	AT1G66230	AT5G12110	AT5G27360	AT2G41410	AT3G52800
AT5G08350	AT1G67070	AT5G13400	AT5G35490	AT3G02150	AT3G54000
AT5G10250	AT1G67750	AT5G15350	AT5G42800	AT3G02380	AT3G55980
AT5G11070	AT1G68190	AT5G15600	AT5G45650	AT3G04640	AT3G56710
AT5G12110	AT1G68440	AT5G18670	AT5G47610	AT3G07650	AT3G56880
AT5G13320	AT1G68520	AT5G22920	AT5G47910	AT3G08720	AT3G57520
AT5G15790	AT1G68840	AT5G24150	AT5G48490	AT3G09520	AT3G61190
AT5G18670	AT1G70000	AT5G24210	AT5G49360	AT3G11020	AT3G61640
AT5G24150	AT1G71970	AT5G24870	AT5G50915	AT3G13310	AT4G01250
AT5G24420	AT1G72910	AT5G25190	AT5G58120	AT3G14200	AT4G02330
AT5G39860	AT1G72920	AT5G42800	AT5G58350	AT3G15210	AT4G11280
AT5G42800	AT1G76110	AT5G47910	AT5G58770	AT3G16860	AT4G14365
AT5G53200	AT1G80180	AT5G49390	AT5G59780	AT3G17609	AT4G14560
AT1G10370	AT1G80440	AT5G50915	AT5G63850	AT3G18560	AT4G14690
AT1G19640	AT1G80830	AT5G58120	AT5G64410	AT3G19450	AT4G15430
AT1G21050	AT2G01850	AT5G58350	AT5G65380	AT3G19970	AT4G15660
AT1G26790	AT2G14080	AT5G58770	AT1G01560	AT3G20500	AT4G16780
AT1G27730	AT2G18300	no_match	AT1G01720	AT3G20600	AT4G17090
AT1G35560	AT2G20180	AT1G01560	AT1G02400	AT3G21560	AT4G17230
AT1G64780	AT2G20670	AT1G01720	AT1G02660	AT3G21890	AT4G17490
AT1G70420	AT2G20750	AT1G02400	AT1G09070	AT3G23170	AT4G17615
AT1G73500	AT2G22330	AT1G02660	AT1G09575	AT3G24520	AT4G18880
AT1G73540	AT2G22770	AT1G09070	AT1G10370	AT3G28340	AT4G19960
AT1G76650	AT2G23000	AT1G09575	AT1G12610	AT3G46620	AT4G20860
AT1G80840	AT2G24280	AT1G10370	AT1G13260	AT3G46930	AT4G23750
AT2G15020	AT2G24550	AT1G12610	AT1G14370	AT3G48100	AT4G24240
AT2G16720	AT2G27420	AT1G13260	AT1G15010	AT3G48520	AT4G24570
AT2G18210	AT2G28630	AT1G14370	AT1G17050	AT3G49530	AT4G25470
AT2G20560	AT2G29290	AT1G15010	AT1G17380	AT3G51240	AT4G25480
AT2G24540	AT2G29300	AT1G17050	AT1G17420	AT3G52400	AT4G25490
AT2G40140	AT2G30520	AT1G17380	AT1G18210	AT3G52800	AT4G27350
AT3G02380	AT2G32010	AT1G17420	AT1G18740	AT3G54000	AT4G27652
AT3G12580	AT2G32150	AT1G18210	AT1G19020	AT3G55980	AT4G28720
AT3G13310	AT2G32290	AT1G18740	AT1G19050	AT3G56290	AT4G29780
AT3G14200	AT2G32560	AT1G19020	AT1G19380	AT3G56880	AT4G30280
AT3G16720	AT2G34620	AT1G19050	AT1G19640	AT3G57520	AT4G30290
AT3G21890	AT2G36950	AT1G19380	AT1G21000	AT3G57880	AT4G30350
AT3G46620	AT2G37950	AT1G19640	AT1G21010	AT3G60200	AT4G31550
AT3G51240	AT2G40020	AT1G21000	AT1G21050	AT3G61190	AT4G32020
AT3G61190	AT2G40610	AT1G21010	AT1G21110	AT3G61640	AT4G32800
AT4G11280	AT2G41290	AT1G21050	AT1G23710	AT4G01250	AT4G33920
AT4G15430	AT2G42380	AT1G21110	AT1G24530	AT4G02330	AT4G33985
AT4G17090	AT2G42690	AT1G23710	AT1G25250	AT4G11280	AT4G34150
AT4G17490	AT2G44230	AT1G24530	AT1G25400	AT4G14365	AT4G35985
AT4G25470	AT3G06070	AT1G25250	AT1G26790	AT4G14560	AT4G36010
AT5G04340	AT3G06080	AT1G25400	AT1G27730	AT4G14690	AT4G37260
AT5G08640	AT3G08860	AT1G26790	AT1G28370	AT4G15430	AT4G37770
AT5G13930	AT3G11620	AT1G27730	AT1G29690	AT4G16780	AT5G04340
AT5G14760	AT3G12150	AT1G28370	AT1G35140	AT4G17090	AT5G05190
AT5G15950	AT3G13062	AT1G29690	AT1G35560	AT4G17230	AT5G05410
AT5G17050	AT3G13065	AT1G35140	AT1G49230	AT4G17490	AT5G06320
AT5G17300	AT3G15770	AT1G35560	AT1G52890	AT4G17615	AT5G10695
AT5G17350	AT3G16150	AT1G49230	AT1G56660	AT4G17670	AT5G10750
AT5G19875	AT3G16910	AT1G52890	AT1G57990	AT4G18880	AT5G10760
AT5G25140	AT3G17330	AT1G56660	AT1G58420	AT4G19960	AT5G11090
AT5G37260	AT3G21870	AT1G57990	AT1G60040	AT4G20860	AT5G11650
AT5G37550	AT3G23080	AT1G58420	AT1G60190	AT4G23060	AT5G14760
AT5G42760	AT3G24460	AT1G60040	AT1G61340	AT4G23750	AT5G15190
AT5G43620	AT3G26320	AT1G60190	AT1G64460	AT4G24240	AT5G15240
AT5G47230	AT3G28080	AT1G61340	AT1G64500	AT4G24570	AT5G15950
AT5G51390	AT3G28270	AT1G64460	AT1G64780	AT4G25470	AT5G16200
AT5G54130	AT3G30775	AT1G64500	AT1G65390	AT4G25480	AT5G17050
AT5G54490	AT3G44720	AT1G64780	AT1G65490	AT4G25490	AT5G17300
AT5G59820	AT3G44990	AT1G65390	AT1G66090	AT4G27350	AT5G19240
AT5G60680	AT3G45680	AT1G65490	AT1G66160	AT4G27652	AT5G19875
AT1G02820	AT3G47430	AT1G66090	AT1G67470	AT4G28720	AT5G20230
AT1G19410	AT3G50560	AT1G66160	AT1G69570	AT4G29780	AT5G22250
AT1G20070	AT3G52290	AT1G67470	AT1G70420	AT4G30280	AT5G24590
AT1G71030	AT3G52360	AT1G69570	AT1G70700	AT4G30290	AT5G26920
AT2G01890	AT3G52720	AT1G70420	AT1G72450	AT4G30350	AT5G28430
AT2G21320	AT3G55630	AT1G70700	AT1G72520	AT4G31550	AT5G37260
AT2G31380	AT3G59060	AT1G72450	AT1G72940	AT4G32020	AT5G37550
AT2G39705	AT3G62390	AT1G72520	AT1G72950	AT4G32800	AT5G38700
AT2G45050	AT3G62930	AT1G72940	AT1G73500	AT4G33920	AT5G39785
AT2G46670	AT3G63240	AT1G72950	AT1G73540	AT4G33985	AT5G42050
AT2G47490	AT4G00150	AT1G73500	AT1G74450	AT4G34150	AT5G43620
AT3G14440	AT4G01330	AT1G73540	AT1G74890	AT4G35985	AT5G45340
AT3G15750	AT4G01450	AT1G74450	AT1G75040	AT4G36010	AT5G45630
AT3G19470	AT4G02075	AT1G74890	AT1G76130	AT4G37260	AT5G46710
AT3G22840	AT4G02850	AT1G75040	AT1G76650	AT4G37770	AT5G47230
AT3G47420	AT4G03110	AT1G76130	AT1G77500	AT5G03555	AT5G49480
AT3G50760	AT4G10120	AT1G76650	AT1G78290	AT5G04340	AT5G49520
AT3G51895	AT4G10770	AT1G77500	AT1G78510	AT5G05190	AT5G50450
AT4G03510	AT4G12390	AT1G78290	AT1G79520	AT5G05410	AT5G51990
AT4G16540	AT4G12690	AT1G78510	AT1G80840	AT5G06320	AT5G52750
AT4G29190	AT4G12980	AT1G79520	AT2G01150	AT5G08640	AT5G53290
AT4G36040	AT4G13830	AT1G80840	AT2G15020	AT5G10695	AT5G54490
AT4G37320	AT4G19160	AT2G01150	AT2G16720	AT5G10750	AT5G54720
AT4G38960	AT4G19170	AT2G15020	AT2G17040	AT5G10760	AT5G57220
AT5G05840	AT4G19420	AT2G16720	AT2G17480	AT5G11090	AT5G59480
AT5G06710	AT4G19430	AT2G17040	AT2G17660	AT5G11650	AT5G59550
AT5G13170	AT4G22200	AT2G17480	AT2G18210	AT5G13100	AT5G59730
AT5G20150	AT4G22570	AT2G17660	AT2G18680	AT5G13700	AT5G59820
AT5G23350	AT4G24660	AT2G18210	AT2G20560	AT5G14760	AT5G60680
AT5G24580	AT4G26520	AT2G18680	AT2G23810	AT5G15190	AT5G62430
AT5G43150	AT4G26790	AT2G20560	AT2G24100	AT5G15240	AT5G62470
AT5G47920	AT4G27450	AT2G23810	AT2G24540	AT5G15950	AT5G62520
AT5G54470	AT4G28100	AT2G24100	AT2G24600	AT5G16200	AT5G62920
AT5G66740	AT4G28250	AT2G24540	AT2G27080	AT5G17050	AT5G63130
ATMG00730	AT4G28270	AT2G24600	AT2G27260	AT5G17300	AT5G64310
AT1G02340	AT4G28290	AT2G25250	AT2G27500	AT5G19240	AT5G65300
AT1G09240	AT4G30110	AT2G27080	AT2G31370	AT5G19875	AT5G66210
AT1G10270	AT4G30450	AT2G27260	AT2G32190	AT5G20230	AT5G66650
AT1G30960	AT4G33550	AT2G27500	AT2G32990	AT5G22250	AT5G67300
AT1G48100	AT4G33666	AT2G31370	AT2G34090	AT5G22630	AT1G01140
AT1G49720	AT4G34220	AT2G32190	AT2G34650	AT5G23730	AT1G02820
AT1G73700	AT4G37310	AT2G32990	AT2G35290	AT5G24590	AT1G04240
AT1G78070	AT4G37550	AT2G34090	AT2G35710	AT5G25140	AT1G08650
AT2G18520	AT4G37560	AT2G34650	AT2G35930	AT5G26920	AT1G09950
AT2G19490	AT4G39510	AT2G35290	AT2G37040	AT5G27420	AT1G10140
AT2G27830	AT4G39770	AT2G35710	AT2G37970	AT5G28430	AT1G11090
AT2G42540	AT5G02230	AT2G35930	AT2G38470	AT5G28630	AT1G11960
AT3G03060	AT5G02550	AT2G37040	AT2G38640	AT5G28770	AT1G14680
AT3G04070	AT5G04190	AT2G37970	AT2G39980	AT5G37550	AT1G15100
AT3G09540	AT5G08350	AT2G38470	AT2G40140	AT5G38700	AT1G15580
AT3G13150	AT5G10250	AT2G38640	AT2G40900	AT5G39660	AT1G18380
AT3G17130	AT5G10320	AT2G39980	AT2G41010	AT5G39785	AT1G19270
AT3G48510	AT5G11070	AT2G40140	AT2G41100	AT5G42050	AT1G19410
AT3G50970	AT5G12110	AT2G40900	AT2G41250	AT5G43620	AT1G19450
AT3G61890	AT5G13090	AT2G41010	AT2G41410	AT5G45340	AT1G20070
AT4G11370	AT5G15600	AT2G41100	AT2G41640	AT5G45630	AT1G22570
AT4G12000	AT5G15830	AT2G41250	AT2G45680	AT5G46710	AT1G49220
AT4G27560	AT5G16650	AT2G41410	AT2G46400	AT5G47230	AT1G49450
AT4G27820	AT5G18630	AT2G41640	AT3G02140	AT5G49480	AT1G51800
AT4G31875	AT5G18670	AT2G45680	AT3G02150	AT5G49520	AT1G53345
AT4G32280	AT5G21170	AT2G46400	AT3G02380	AT5G50450	AT1G53430
AT4G35300	AT5G22920	AT3G02140	AT3G02840	AT5G52750	AT1G53870
AT4G38380	AT5G24150	AT3G02150	AT3G03480	AT5G53290	AT1G53885
AT5G01850	AT5G24210	AT3G02380	AT3G04640	AT5G54130	AT1G55610
AT5G06000	AT5G24420	AT3G02840	AT3G05200	AT5G54490	AT1G61800
AT5G09840	AT5G24870	AT3G03480	AT3G07650	AT5G54720	AT1G62840
AT5G64080	AT5G25190	AT3G04640	AT3G08720	AT5G57220	AT1G63090
AT1G07050	AT5G35790	AT3G05200	AT3G09520	AT5G57560	AT1G66060
AT1G07090	AT5G39860	AT3G07650	AT3G11020	AT5G59480	AT1G68490
AT1G33420	AT5G42800	AT3G08720	AT3G11580	AT5G59550	AT1G73630
AT1G48370	AT5G45650	AT3G09520	AT3G12580	AT5G59730	AT1G75180
AT1G52690	AT5G47610	AT3G11020	AT3G13310	AT5G59820	AT1G75860
AT3G05890	AT5G48490	AT3G11580	AT3G14200	AT5G60680	AT1G76360
AT4G09020	AT5G49390	AT3G12580	AT3G14770	AT5G62430	AT1G78310
AT4G23600	AT5G50915	AT3G13310	AT3G15210	AT5G62520	AT1G78440
AT4G30650	AT5G58120	AT3G14200	AT3G15310	AT5G62570	AT1G78600
AT4G30840	AT5G58350	AT3G14770	AT3G16720	AT5G63130	AT1G79270
AT5G22460	AT5G64380	AT3G15210	AT3G16860	AT5G64870	AT1G80760
AT5G60100	AT5G65730	AT3G15310	AT3G17609	AT5G65300	AT2G01890
AT2G18570	AT1G01720	AT3G16720	AT3G18560	AT5G66210	AT2G12400
AT1G16400	AT1G02400	AT3G16860	AT3G19030	AT5G66650	AT2G18700
AT2G23010	AT1G02660	AT3G17609	AT3G19450	AT5G67300	AT2G21320
AT5G15948	AT1G09070	AT3G18560	AT3G19970	AT1G01060	AT2G22190
AT1G66500	AT1G09575	AT3G19030	AT3G20500	AT1G01140	AT2G22840
AT2G46790	AT1G10370	AT3G19450	AT3G20600	AT1G02820	AT2G24240
AT1G34570	AT1G13260	AT3G19970	AT3G21560	AT1G04240	AT2G27690
AT2G03020	AT1G15010	AT3G20500	AT3G21890	AT1G06040	AT2G27950
AT5G23360	AT1G18740	AT3G20600	AT3G23170	AT1G06570	AT2G28550
AT2G07687	AT1G19050	AT3G21560	AT3G24520	AT1G07180	AT2G29370
AT3G32920	AT1G19380	AT3G21890	AT3G25600	AT1G08650	AT2G30250
AT4G27570	AT1G19640	AT3G23170	AT3G28340	AT1G09950	AT2G30600
	AT1G21000	AT3G24520	AT3G44260	AT1G10140	AT2G30990
	AT1G21010	AT3G25600	AT3G46620	AT1G11090	AT2G31380
	AT1G21050	AT3G28340	AT3G46930	AT1G11960	AT2G34930
	AT1G21110	AT3G44260	AT3G48100	AT1G14680	AT2G35700
	AT1G23710	AT3G46620	AT3G48520	AT1G15100	AT2G36220
	AT1G25400	AT3G46930	AT3G49530	AT1G15380	AT2G36320
	AT1G27730	AT3G48100	AT3G50930	AT1G15580	AT2G37360
	AT1G28370	AT3G48520	AT3G51240	AT1G16730	AT2G37580
	AT1G29690	AT3G49530	AT3G52400	AT1G18330	AT2G39705
	AT1G35140	AT3G50930	AT3G52450	AT1G18380	AT2G40130
	AT1G35560	AT3G51240	AT3G52800	AT1G19270	AT2G40230
	AT1G49230	AT3G52400	AT3G54000	AT1G19410	AT2G43500
	AT1G57990	AT3G52450	AT3G55980	AT1G19450	AT2G44800
	AT1G61340	AT3G52800	AT3G56290	AT1G20070	AT2G44940
	AT1G64500	AT3G54000	AT3G56880	AT1G22570	AT2G45050
	AT1G66090	AT3G55980	AT3G57520	AT1G24330	AT2G46620
	AT1G66160	AT3G56290	AT3G57880	AT1G32900	AT2G46670
	AT1G69570	AT3G56710	AT3G60200	AT1G44446	AT2G46830
	AT1G70420	AT3G56880	AT3G61190	AT1G49220	AT2G47180
	AT1G72940	AT3G57520	AT3G61640	AT1G49450	AT3G01960
	AT1G73500	AT3G57880	AT4G01250	AT1G51800	AT3G02550
	AT1G73540	AT3G60200	AT4G02330	AT1G53345	AT3G03440
	AT1G74450	AT3G61190	AT4G11280	AT1G53430	AT3G04060
	AT1G74890	AT3G61640	AT4G14365	AT1G53870	AT3G05800
	AT1G76650	AT4G01250	AT4G14560	AT1G53885	AT3G07360
	AT1G78290	AT4G02330	AT4G14690	AT1G55610	AT3G11670
	AT1G80840	AT4G11280	AT4G15430	AT1G58290	AT3G12320
	AT2G16720	AT4G14365	AT4G15530	AT1G61800	AT3G13380
	AT2G17040	AT4G14560	AT4G15660	AT1G62510	AT3G14050
	AT2G17660	AT4G14690	AT4G16780	AT1G62840	AT3G14440
	AT2G18210	AT4G15430	AT4G17090	AT1G63090	AT3G15440
	AT2G20560	AT4G15530	AT4G17230	AT1G63580	AT3G15450
	AT2G23810	AT4G15660	AT4G17490	AT1G65310	AT3G16560
	AT2G24540	AT4G16780	AT4G17615	AT1G66060	AT3G17800
	AT2G27080	AT4G17090	AT4G17670	AT1G66100	AT3G17860
	AT2G27500	AT4G17230	AT4G18880	AT1G66760	AT3G18830
	AT2G32990	AT4G17490	AT4G19960	AT1G68490	AT3G19470
	AT2G35710	AT4G17615	AT4G20860	AT1G69160	AT3G19680
	AT2G35930	AT4G17670	AT4G23060	AT1G71030	AT3G21420
	AT2G37040	AT4G18880	AT4G23750	AT1G73630	AT3G22370
	AT2G37970	AT4G19960	AT4G24240	AT1G73870	AT3G22830
	AT2G38470	AT4G20860	AT4G24380	AT1G75180	AT3G22840
	AT2G39980	AT4G23060	AT4G24570	AT1G75860	AT3G23000
	AT2G40140	AT4G23750	AT4G25470	AT1G76240	AT3G25730
	AT2G40900	AT4G24240	AT4G25480	AT1G76360	AT3G47420
	AT2G41010	AT4G24380	AT4G25490	AT1G76800	AT3G47500
	AT2G41250	AT4G24570	AT4G27350	AT1G78310	AT3G50260
	AT2G41410	AT4G25470	AT4G27652	AT1G78440	AT3G50340
	AT2G41640	AT4G25480	AT4G28720	AT1G78600	AT3G50410
	AT3G02140	AT4G25490	AT4G29780	AT1G79270	AT3G50700
	AT3G02150	AT4G27350	AT4G30280	AT1G80760	AT3G50760
	AT3G02380	AT4G27652	AT4G30290	AT2G01890	AT3G51895
	AT3G04640	AT4G28720	AT4G30350	AT2G05070	AT3G53260
	AT3G05200	AT4G29780	AT4G31550	AT2G12400	AT3G54950
	AT3G07650	AT4G30280	AT4G32020	AT2G16365	AT3G60520
	AT3G12580	AT4G30290	AT4G32800	AT2G17880	AT3G61060
	AT3G13310	AT4G30350	AT4G33920	AT2G18700	AT3G62690
	AT3G15210	AT4G31550	AT4G33985	AT2G21320	AT3G63010
	AT3G16720	AT4G32020	AT4G34150	AT2G21650	AT3G63220
	AT3G18560	AT4G32800	AT4G35985	AT2G22190	AT4G03510
	AT3G19030	AT4G33920	AT4G36010	AT2G22240	AT4G05070
	AT3G20600	AT4G33985	AT4G37260	AT2G22840	AT4G09760
	AT3G23170	AT4G34150	AT4G37770	AT2G23840	AT4G12040
	AT3G24520	AT4G35985	AT5G03555	AT2G24240	AT4G13990
	AT3G25600	AT4G36010	AT5G04340	AT2G27690	AT4G14580
	AT3G28340	AT4G37260	AT5G05190	AT2G27950	AT4G16540
	AT3G44260	AT4G37770	AT5G05410	AT2G28550	AT4G17140
	AT3G46620	AT5G03555	AT5G06320	AT2G29370	AT4G18010
	AT3G48100	AT5G04340	AT5G06530	AT2G29650	AT4G18280
	AT3G48520	AT5G05190	AT5G08640	AT2G30250	AT4G19230
	AT3G49530	AT5G05410	AT5G10695	AT2G30600	AT4G20070
	AT3G50930	AT5G06320	AT5G10750	AT2G30990	AT4G20830
	AT3G51240	AT5G08640	AT5G10760	AT2G31380	AT4G22770
	AT3G52400	AT5G10695	AT5G11090	AT2G34930	AT4G22780
	AT3G52450	AT5G10750	AT5G11650	AT2G35700	AT4G24010
	AT3G52800	AT5G10760	AT5G13100	AT2G36220	AT4G27940
	AT3G55980	AT5G11090	AT5G13700	AT2G36320	AT4G28140
	AT3G56710	AT5G11650	AT5G13930	AT2G37360	AT4G28320
	AT3G56880	AT5G13100	AT5G14760	AT2G37580	AT4G29190
	AT3G57520	AT5G13700	AT5G15190	AT2G39705	AT4G29440
	AT3G60200	AT5G13930	AT5G15240	AT2G40130	AT4G29610
	AT3G61190	AT5G14760	AT5G15950	AT2G40230	AT4G30270
	AT4G01250	AT5G15190	AT5G16200	AT2G40460	AT4G35320
	AT4G11280	AT5G15240	AT5G17050	AT2G43010	AT4G36020
	AT4G14560	AT5G15950	AT5G17300	AT2G43500	AT4G36110
	AT4G15430	AT5G16200	AT5G17350	AT2G44800	AT4G37320
	AT4G15530	AT5G17050	AT5G19240	AT2G44940	AT4G37760
	AT4G15660	AT5G17300	AT5G19875	AT2G45050	AT4G39390
	AT4G16780	AT5G17350	AT5G20230	AT2G46620	AT5G03210
	AT4G17090	AT5G19240	AT5G22250	AT2G46670	AT5G04980
	AT4G17490	AT5G19875	AT5G22390	AT2G46830	AT5G05840
	AT4G17670	AT5G20230	AT5G22630	AT2G47180	AT5G06570
	AT4G18880	AT5G22250	AT5G23730	AT2G47490	AT5G06710
	AT4G23750	AT5G22390	AT5G24590	AT3G01060	AT5G06980
	AT4G24240	AT5G22630	AT5G25140	AT3G01550	AT5G07070
	AT4G24380	AT5G23730	AT5G26920	AT3G01960	AT5G11160
	AT4G24570	AT5G24590	AT5G27420	AT3G02550	AT5G11590
	AT4G25470	AT5G25140	AT5G28430	AT3G03440	AT5G12050
	AT4G25480	AT5G26920	AT5G28630	AT3G04060	AT5G15850
	AT4G25490	AT5G27420	AT5G28770	AT3G05800	AT5G20150
	AT4G27652	AT5G28430	AT5G37260	AT3G07360	AT5G23350
	AT4G28720	AT5G28630	AT5G37550	AT3G09600	AT5G24530
	AT4G29780	AT5G28770	AT5G37770	AT3G11670	AT5G24580
	AT4G31550	AT5G37260	AT5G38700	AT3G12320	AT5G37750
	AT4G32020	AT5G37550	AT5G39660	AT3G13380	AT5G38710
	AT4G33920	AT5G37770	AT5G39785	AT3G14050	AT5G39760
	AT4G34150	AT5G38700	AT5G41750	AT3G14440	AT5G40540
	AT4G37260	AT5G39660	AT5G42050	AT3G15440	AT5G43150
	AT5G04340	AT5G39785	AT5G42760	AT3G15450	AT5G43260
	AT5G06320	AT5G41750	AT5G43620	AT3G15750	AT5G44210
	AT5G10695	AT5G42050	AT5G45340	AT3G16560	AT5G44670
	AT5G10750	AT5G42760	AT5G45630	AT3G17800	AT5G45610
	AT5G11090	AT5G43620	AT5G46710	AT3G17860	AT5G47060
	AT5G13100	AT5G45340	AT5G47230	AT3G18830	AT5G47920
	AT5G13930	AT5G45630	AT5G49480	AT3G19470	AT5G48270
	AT5G14760	AT5G46710	AT5G49520	AT3G19680	AT5G48540
	AT5G16200	AT5G47230	AT5G50450	AT3G21420	AT5G50100
	AT5G17300	AT5G49480	AT5G51390	AT3G22370	AT5G52510
	AT5G17350	AT5G49520	AT5G51990	AT3G22830	AT5G53970
	AT5G20230	AT5G50450	AT5G52050	AT3G22840	AT5G54470
	AT5G22250	AT5G51390	AT5G52750	AT3G23000	AT5G57150
	AT5G22390	AT5G51990	AT5G53290	AT3G25730	AT5G57660
	AT5G24590	AT5G52050	AT5G54130	AT3G27170	AT5G58650
	AT5G25140	AT5G52750	AT5G54490	AT3G27350	AT5G59400
	AT5G26920	AT5G53290	AT5G54720	AT3G27690	AT5G59450
	AT5G27420	AT5G54130	AT5G57220	AT3G28220	AT5G60850
	AT5G28630	AT5G54490	AT5G57560	AT3G46370	AT5G61350
	AT5G28770	AT5G54720	AT5G59480	AT3G47340	AT5G61430
	AT5G37260	AT5G57220	AT5G59550	AT3G47420	AT5G62340
	AT5G37770	AT5G57560	AT5G59730	AT3G47500	AT5G62460
	AT5G38700	AT5G59480	AT5G59820	AT3G49160	AT5G62910
	AT5G39660	AT5G59550	AT5G60680	AT3G50260	AT5G63330
	AT5G43620	AT5G59730	AT5G62430	AT3G50310	AT5G63770
	AT5G45340	AT5G59820	AT5G62470	AT3G50340	AT5G64850
	AT5G45630	AT5G60680	AT5G62520	AT3G50410	AT5G65280
	AT5G46710	AT5G62430	AT5G62570	AT3G50700	AT5G67190
	AT5G47230	AT5G62470	AT5G62920	AT3G50760	ATMG00730
	AT5G50450	AT5G62520	AT5G63130	AT3G51895	AT1G01420
	AT5G51390	AT5G62570	AT5G64310	AT3G51920	AT1G01470
	AT5G52050	AT5G62920	AT5G64660	AT3G53260	AT1G01500
	AT5G54490	AT5G63130	AT5G64870	AT3G54500	AT1G01650
	AT5G57220	AT5G64310	AT5G65300	AT3G54950	AT1G01940
	AT5G57560	AT5G64660	AT5G66210	AT3G60520	AT1G02270
	AT5G59550	AT5G64870	AT5G66650	AT3G61060	AT1G02310
	AT5G59820	AT5G65300	AT5G67300	AT3G62690	AT1G02340
	AT5G60680	AT5G66210	AT1G01060	AT3G63010	AT1G02370
	AT5G62430	AT5G66650	AT1G01140	AT3G63220	AT1G02930
	AT5G62470	AT5G67300	AT1G02820	AT4G03510	AT1G03530
	AT5G62920	AT1G01060	AT1G04240	AT4G05070	AT1G03740
	AT5G63130	AT1G01140	AT1G06040	AT4G09760	AT1G03905
	AT5G64660	AT1G02820	AT1G06570	AT4G12040	AT1G04945
	AT5G66650	AT1G04240	AT1G07180	AT4G13790	AT1G05000
	AT5G67300	AT1G07180	AT1G08650	AT4G13800	AT1G05340
	AT1G01060	AT1G08650	AT1G09950	AT4G13990	AT1G05805
	AT1G02820	AT1G09950	AT1G10140	AT4G14580	AT1G06780
	AT1G10140	AT1G11960	AT1G11090	AT4G16540	AT1G07420
	AT1G15380	AT1G15580	AT1G11960	AT4G18010	AT1G07430
	AT1G68490	AT1G19450	AT1G14680	AT4G18280	AT1G07870
	AT1G69160	AT1G22570	AT1G15100	AT4G19230	AT1G08500
	AT1G71030	AT1G24330	AT1G15380	AT4G20070	AT1G08890
	AT1G76800	AT1G32900	AT1G15580	AT4G20170	AT1G08920
	AT1G78440	AT1G49220	AT1G16730	AT4G20830	AT1G08930
	AT2G01890	AT1G49450	AT1G18330	AT4G22770	AT1G09240
	AT2G17880	AT1G51800	AT1G18380	AT4G22780	AT1G09350
	AT2G18700	AT1G53345	AT1G19270	AT4G24010	AT1G10090
	AT2G22240	AT1G53870	AT1G19450	AT4G27940	AT1G10270
	AT2G24240	AT1G53885	AT1G20070	AT4G28140	AT1G10410
	AT2G36220	AT1G61800	AT1G22570	AT4G28320	AT1G10560
	AT2G36320	AT1G62840	AT1G24330	AT4G29190	AT1G10770
	AT2G39705	AT1G63090	AT1G32900	AT4G29440	AT1G11170
	AT2G43010	AT1G65310	AT1G44446	AT4G29610	AT1G11210
	AT2G47180	AT1G68490	AT1G49220	AT4G30270	AT1G11390
	AT3G02550	AT1G73630	AT1G49450	AT4G31870	AT1G12710
	AT3G04060	AT1G75180	AT1G51800	AT4G35110	AT1G13740
	AT3G11670	AT1G75860	AT1G53345	AT4G35320	AT1G14530
	AT3G14050	AT1G76240	AT1G53430	AT4G35770	AT1G14580
	AT3G14440	AT1G76360	AT1G53870	AT4G36020	AT1G14687
	AT3G15440	AT1G76800	AT1G55610	AT4G36040	AT1G15440
	AT3G15450	AT1G78440	AT1G58290	AT4G36110	AT1G16280
	AT3G17860	AT1G78600	AT1G61800	AT4G37150	AT1G16850
	AT3G19680	AT1G79270	AT1G62510	AT4G37320	AT1G16858
	AT3G21420	AT2G01890	AT1G62840	AT4G37760	AT1G18320
	AT3G51895	AT2G16365	AT1G63090	AT4G38960	AT1G18390
	AT3G53260	AT2G21320	AT1G63580	AT4G39390	AT1G18850
	AT3G61060	AT2G21650	AT1G66060	AT5G01600	AT1G19180
	AT3G62690	AT2G22190	AT1G66100	AT5G02180	AT1G19200
	AT4G03510	AT2G22240	AT1G66760	AT5G02190	AT1G19370
	AT4G05070	AT2G22840	AT1G68490	AT5G03210	AT1G20030
	AT4G29190	AT2G24240	AT1G69160	AT5G04980	AT1G20100
	AT4G29610	AT2G30250	AT1G73630	AT5G05840	AT1G20440
	AT4G36040	AT2G30990	AT1G73870	AT5G06570	AT1G20450
	AT4G36110	AT2G31380	AT1G75180	AT5G06710	AT1G20490
	AT5G12050	AT2G34930	AT1G75860	AT5G06980	AT1G20693
	AT5G13170	AT2G36220	AT1G76240	AT5G07000	AT1G21130
	AT5G14370	AT2G39705	AT1G76360	AT5G07070	AT1G21460
	AT5G23350	AT2G40130	AT1G76800	AT5G11160	AT1G21540
	AT5G36910	AT2G40230	AT1G78310	AT5G11590	AT1G21670
	AT5G38710	AT2G40460	AT1G78440	AT5G12050	AT1G21790
	AT5G43150	AT2G44940	AT1G78600	AT5G12940	AT1G22770
	AT5G57340	AT2G46620	AT1G79270	AT5G13170	AT1G23140
	AT5G57660	AT2G46670	AT1G80760	AT5G14370	AT1G24575
	AT5G58650	AT2G46830	AT2G01890	AT5G15850	AT1G25320
	AT5G67190	AT3G01060	AT2G12400	AT5G20150	AT1G25370
	ATMG00730	AT3G01550	AT2G16365	AT5G23350	AT1G25682
	AT1G02340	AT3G01960	AT2G18700	AT5G24120	AT1G26270
	AT1G07430	AT3G03440	AT2G21320	AT5G24530	AT1G26450
	AT1G11210	AT3G05800	AT2G22190	AT5G24580	AT1G27200
	AT1G19180	AT3G07360	AT2G22240	AT5G25810	AT1G27760
	AT1G20440	AT3G09600	AT2G22840	AT5G35970	AT1G27910
	AT1G20450	AT3G12320	AT2G24240	AT5G36910	AT1G27920
	AT1G26270	AT3G14050	AT2G27690	AT5G37750	AT1G27930
	AT1G27200	AT3G14440	AT2G27950	AT5G38120	AT1G28050
	AT1G30820	AT3G16560	AT2G28550	AT5G38710	AT1G28060
	AT1G32170	AT3G17800	AT2G30250	AT5G39760	AT1G29395
	AT1G69270	AT3G18830	AT2G30990	AT5G40540	AT1G30360
	AT1G74840	AT3G21420	AT2G31380	AT5G42250	AT1G30620
	AT1G78410	AT3G22830	AT2G34930	AT5G43150	AT1G30640
	AT2G18890	AT3G22840	AT2G35700	AT5G43260	AT1G30820
	AT2G19810	AT3G23000	AT2G36220	AT5G44050	AT1G30960
	AT2G27830	AT3G27170	AT2G36320	AT5G44210	AT1G32170
	AT2G28400	AT3G27350	AT2G37360	AT5G44670	AT1G32860
	AT2G42530	AT3G47420	AT2G37580	AT5G45610	AT1G32870
	AT2G42540	AT3G47500	AT2G39705	AT5G45820	AT1G33230
	AT2G42870	AT3G49160	AT2G40130	AT5G47060	AT1G42990
	AT2G46680	AT3G50260	AT2G40230	AT5G47920	AT1G43890
	AT3G05980	AT3G50310	AT2G40460	AT5G48270	AT1G46768
	AT3G09440	AT3G50700	AT2G43500	AT5G48540	AT1G47710
	AT3G11410	AT3G50760	AT2G44800	AT5G48550	AT1G48100
	AT3G15500	AT3G51895	AT2G44940	AT5G50100	AT1G49560
	AT3G17130	AT3G51920	AT2G45050	AT5G52510	AT1G49720
	AT3G19580	AT3G53260	AT2G46620	AT5G52570	AT1G51090
	AT3G50970	AT3G54500	AT2G46670	AT5G52830	AT1G51380
	AT3G61890	AT3G60520	AT2G46830	AT5G53970	AT1G51610
	AT4G15700	AT3G62690	AT2G47180	AT5G54270	AT1G52200
	AT4G23870	AT3G63010	AT2G47490	AT5G54470	AT1G52280
	AT4G23880	AT4G05070	AT3G01060	AT5G57150	AT1G53035
	AT4G27410	AT4G14580	AT3G01550	AT5G57340	AT1G53100
	AT4G28703	AT4G16540	AT3G01960	AT5G57660	AT1G54510
	AT4G32280	AT4G18010	AT3G03440	AT5G58650	AT1G54830
	AT4G33070	AT4G18280	AT3G04060	AT5G59040	AT1G55110
	AT5G07920	AT4G20170	AT3G05800	AT5G59400	AT1G55820
	AT5G13200	AT4G20830	AT3G07360	AT5G59450	AT1G56600
	AT5G17490	AT4G22780	AT3G09600	AT5G60850	AT1G60140
	AT5G24470	AT4G27940	AT3G11670	AT5G61350	AT1G61380
	AT5G25390	AT4G29190	AT3G12320	AT5G61430	AT1G61640
	AT5G26230	AT4G29610	AT3G13380	AT5G62340	AT1G61730
	AT5G44260	AT4G31870	AT3G14050	AT5G62460	AT1G61890
	AT5G55970	AT4G35110	AT3G14440	AT5G62910	AT1G62320
	AT5G58620	AT4G35320	AT3G15440	AT5G63330	AT1G62570
	AT5G58700	AT4G36020	AT3G15450	AT5G63770	AT1G62710
	AT5G62280	AT4G36110	AT3G15750	AT5G64170	AT1G63880
	AT5G62360	AT4G37320	AT3G16560	AT5G64850	AT1G64890
	AT5G63790	AT4G38960	AT3G17800	AT5G65280	AT1G67310
	AT5G64260	AT5G03210	AT3G17860	AT5G66740	AT1G67360
	AT1G07050	AT5G06980	AT3G18830	AT5G67030	AT1G67850
	AT1G17665	AT5G07000	AT3G19470	AT5G67190	AT1G67970
	AT1G28330	AT5G12050	AT3G19680	ATMG00730	AT1G68470
	AT1G67370	AT5G13170	AT3G21420	AT1G01420	AT1G68500
	AT2G15890	AT5G15850	AT3G22370	AT1G01470	AT1G68552
	AT3G01650	AT5G20150	AT3G22830	AT1G01500	AT1G69250
	AT3G07150	AT5G23350	AT3G22840	AT1G01650	AT1G69270
	AT3G10020	AT5G24120	AT3G23000	AT1G01940	AT1G69295
	AT3G47160	AT5G24530	AT3G25730	AT1G02270	AT1G69480
	AT3G53230	AT5G24580	AT3G27170	AT1G02310	AT1G69870
	AT3G53250	AT5G38710	AT3G27350	AT1G02340	AT1G70900
	AT3G62550	AT5G40540	AT3G27690	AT1G02370	AT1G71000
	AT4G14270	AT5G43260	AT3G28220	AT1G02930	AT1G71697
	AT4G15690	AT5G44050	AT3G47340	AT1G03530	AT1G71710
	AT4G20320	AT5G44670	AT3G47420	AT1G03740	AT1G71850
	AT5G02020	AT5G47060	AT3G47500	AT1G03905	AT1G71950
	AT5G04760	AT5G48540	AT3G49160	AT1G04945	AT1G72070
	AT5G26570	AT5G50100	AT3G50260	AT1G05000	AT1G73480
	AT5G59220	AT5G52510	AT3G50310	AT1G05340	AT1G73700
	AT5G59570	AT5G52570	AT3G50340	AT1G05805	AT1G74750
	AT5G60100	AT5G52830	AT3G50410	AT1G06780	AT1G74840
	AT5G67480	AT5G54470	AT3G50700	AT1G07420	AT1G75450
	AT1G18000	AT5G58650	AT3G50760	AT1G07430	AT1G75670
	AT3G44120	AT5G59400	AT3G51895	AT1G08500	AT1G76160
	AT2G18570	AT5G59450	AT3G51920	AT1G08890	AT1G76180
	AT3G22968	AT5G60850	AT3G53260	AT1G08920	AT1G76270
	AT5G49448	AT5G61350	AT3G54500	AT1G08930	AT1G76580
	AT3G48590	AT5G62460	AT3G54950	AT1G09240	AT1G76590
	AT1G34060	AT5G62910	AT3G60520	AT1G09350	AT1G76700
	AT1G72930	AT5G63770	AT3G61060	AT1G10090	AT1G76790
	AT2G23010	AT5G64850	AT3G62690	AT1G10270	AT1G77050
	AT1G21120	AT5G66740	AT3G63010	AT1G10410	AT1G77120
	AT1G57980	AT5G67190	AT3G63220	AT1G10560	AT1G77570
	AT3G20590	ATMG00730	AT4G03510	AT1G10770	AT1G77680
	AT1G66500	AT1G01470	AT4G05070	AT1G11170	AT1G77850
	AT5G23360	AT1G02930	AT4G12040	AT1G11210	AT1G78070
	AT2G07687	AT1G05000	AT4G13790	AT1G11390	AT1G78410
	AT3G46640	AT1G05340	AT4G13800	AT1G12710	AT1G79150
		AT1G07430	AT4G13990	AT1G13740	AT1G79660
		AT1G07870	AT4G14580	AT1G14530	AT1G80110
		AT1G08930	AT4G16540	AT1G14580	AT1G80130
		AT1G09350	AT4G18010	AT1G14687	AT1G80450
		AT1G11210	AT4G18280	AT1G15440	AT1G80820
		AT1G19180	AT4G19230	AT1G16280	AT2G02100
		AT1G19200	AT4G20070	AT1G16850	AT2G02120
		AT1G19370	AT4G20170	AT1G16858	AT2G03760
		AT1G20030	AT4G20830	AT1G18320	AT2G12550
		AT1G20100	AT4G22770	AT1G18390	AT2G15320
		AT1G20440	AT4G22780	AT1G18850	AT2G15970
		AT1G20450	AT4G24010	AT1G19180	AT2G16700
		AT1G21460	AT4G27940	AT1G19200	AT2G16890
		AT1G21540	AT4G28140	AT1G19370	AT2G16990
		AT1G27200	AT4G28320	AT1G20030	AT2G17280
		AT1G30360	AT4G29190	AT1G20100	AT2G17840
		AT1G48100	AT4G29440	AT1G20440	AT2G18350
		AT1G51090	AT4G29610	AT1G20450	AT2G18520
		AT1G53035	AT4G30270	AT1G20490	AT2G18890
		AT1G55110	AT4G31870	AT1G20693	AT2G18900
		AT1G61890	AT4G35110	AT1G21130	AT2G19440
		AT1G67970	AT4G35320	AT1G21460	AT2G19450
		AT1G69270	AT4G36020	AT1G21540	AT2G19490
		AT1G69870	AT4G36040	AT1G21670	AT2G19580
		AT1G71710	AT4G36110	AT1G21790	AT2G19810
		AT1G73480	AT4G37150	AT1G22770	AT2G19860
		AT1G75450	AT4G37320	AT1G23140	AT2G20370
		AT1G76180	AT4G37760	AT1G24575	AT2G21130
		AT1G76790	AT4G38960	AT1G25320	AT2G21180
		AT1G77850	AT4G39390	AT1G25370	AT2G21620
		AT1G78070	AT5G01600	AT1G25682	AT2G22080
		AT1G78410	AT5G02180	AT1G26270	AT2G22500
		AT1G80130	AT5G02190	AT1G26450	AT2G22590
		AT1G80450	AT5G03210	AT1G27200	AT2G22830
		AT1G80820	AT5G04980	AT1G27760	AT2G22860
		AT2G02100	AT5G06710	AT1G27910	AT2G23120
		AT2G02120	AT5G06980	AT1G27920	AT2G23150
		AT2G03760	AT5G07000	AT1G27930	AT2G23340
		AT2G16700	AT5G07070	AT1G28050	AT2G24500
		AT2G16890	AT5G11160	AT1G28060	AT2G24560
		AT2G17840	AT5G11590	AT1G29395	AT2G24570
		AT2G19440	AT5G12050	AT1G30360	AT2G25530
		AT2G21130	AT5G13170	AT1G30620	AT2G25620
		AT2G22500	AT5G14370	AT1G30640	AT2G25625
		AT2G22860	AT5G15850	AT1G30820	AT2G26560
		AT2G23120	AT5G20150	AT1G30960	AT2G26830
		AT2G24570	AT5G23350	AT1G32170	AT2G27200
		AT2G25530	AT5G24120	AT1G32860	AT2G27830
		AT2G26560	AT5G24530	AT1G32870	AT2G28400
		AT2G28400	AT5G24580	AT1G33230	AT2G28840
		AT2G31360	AT5G25810	AT1G42990	AT2G28900
		AT2G36080	AT5G35970	AT1G43890	AT2G30640
		AT2G40080	AT5G36910	AT1G46768	AT2G31010
		AT2G42530	AT5G37750	AT1G47710	AT2G31360
		AT2G42540	AT5G38120	AT1G48100	AT2G31990
		AT3G02250	AT5G38710	AT1G49560	AT2G32280
		AT3G04010	AT5G39760	AT1G49720	AT2G33380
		AT3G05500	AT5G40540	AT1G51090	AT2G34850
		AT3G06500	AT5G43150	AT1G51380	AT2G36080
		AT3G07050	AT5G43260	AT1G51610	AT2G36750
		AT3G09440	AT5G44050	AT1G52200	AT2G37520
		AT3G10300	AT5G44210	AT1G52280	AT2G37980
		AT3G11410	AT5G44670	AT1G53035	AT2G38465
		AT3G15720	AT5G45610	AT1G53100	AT2G39130
		AT3G16810	AT5G45820	AT1G54510	AT2G39800
		AT3G17130	AT5G47060	AT1G54830	AT2G39920
		AT3G19580	AT5G47920	AT1G55110	AT2G40080
		AT3G27210	AT5G48540	AT1G55820	AT2G40340
		AT3G27880	AT5G50100	AT1G56600	AT2G40780
		AT3G28210	AT5G52510	AT1G60140	AT2G40880
		AT3G45960	AT5G52570	AT1G61380	AT2G41210
		AT3G45970	AT5G52830	AT1G61640	AT2G41900
		AT3G48510	AT5G53970	AT1G61730	AT2G42150
		AT3G50970	AT5G54470	AT1G61890	AT2G42530
		AT3G51660	AT5G57150	AT1G62320	AT2G42540
		AT3G54420	AT5G57660	AT1G62570	AT2G42870
		AT3G54700	AT5G58650	AT1G62710	AT2G43018
		AT3G55430	AT5G59040	AT1G64890	AT2G43620
		AT3G55580	AT5G59400	AT1G67310	AT2G45660
		AT3G56090	AT5G59450	AT1G67360	AT2G46270
		AT3G57760	AT5G60850	AT1G67850	AT2G46680
		AT3G59350	AT5G61350	AT1G67970	AT2G47890
		AT3G61630	AT5G61430	AT1G68470	AT2G47990
		AT4G02380	AT5G62340	AT1G68500	AT3G01210
		AT4G09570	AT5G62460	AT1G68552	AT3G01560
		AT4G11600	AT5G62910	AT1G69250	AT3G02250
		AT4G12000	AT5G63330	AT1G69295	AT3G02990
		AT4G12470	AT5G63770	AT1G69480	AT3G03060
		AT4G15700	AT5G64170	AT1G69870	AT3G03170
		AT4G18070	AT5G64850	AT1G70900	AT3G03640
		AT4G21560	AT5G65280	AT1G71000	AT3G04010
		AT4G22590	AT5G66740	AT1G71697	AT3G04070
		AT4G23220	AT5G67030	AT1G71710	AT3G05500
		AT4G25500	AT5G67190	AT1G71850	AT3G05580
		AT4G25990	ATMG00730	AT1G71950	AT3G05660
		AT4G27410	AT1G01470	AT1G72070	AT3G05980
		AT4G27520	AT1G01500	AT1G73480	AT3G06500
		AT4G27560	AT1G01650	AT1G73700	AT3G06530
		AT4G27720	AT1G02270	AT1G74750	AT3G06620
		AT4G28703	AT1G02340	AT1G74840	AT3G07050
		AT4G31800	AT1G02930	AT1G75450	AT3G08700
		AT4G31875	AT1G03905	AT1G75670	AT3G08710
		AT4G33980	AT1G05000	AT1G76160	AT3G08760
		AT4G35480	AT1G05340	AT1G76180	AT3G08880
		AT4G37390	AT1G07430	AT1G76270	AT3G09350
		AT4G39320	AT1G07870	AT1G76580	AT3G09440
		AT5G01850	AT1G08500	AT1G76590	AT3G09540
		AT5G05600	AT1G08920	AT1G76790	AT3G10300
		AT5G06000	AT1G08930	AT1G77050	AT3G10530
		AT5G07920	AT1G09240	AT1G77120	AT3G11410
		AT5G09840	AT1G09350	AT1G77570	AT3G11420
		AT5G15960	AT1G10090	AT1G77680	AT3G11850
		AT5G17490	AT1G10410	AT1G77850	AT3G12270
		AT5G17760	AT1G11210	AT1G78070	AT3G12490
		AT5G17850	AT1G11390	AT1G78410	AT3G12510
		AT5G18400	AT1G14530	AT1G79150	AT3G13150
		AT5G20790	AT1G16850	AT1G79660	AT3G13225
		AT5G24470	AT1G18390	AT1G80110	AT3G13330
		AT5G26340	AT1G18850	AT1G80130	AT3G13810
		AT5G26770	AT1G19180	AT1G80450	AT3G13940
		AT5G37600	AT1G19370	AT1G80820	AT3G13960
		AT5G42010	AT1G20030	AT2G02100	AT3G14060
		AT5G42900	AT1G20100	AT2G02120	AT3G14595
		AT5G44260	AT1G20440	AT2G03760	AT3G14890
		AT5G45750	AT1G20450	AT2G12550	AT3G15500
		AT5G46520	AT1G21460	AT2G15320	AT3G15720
		AT5G47120	AT1G21790	AT2G15970	AT3G16800
		AT5G48250	AT1G24575	AT2G16700	AT3G16810
		AT5G49280	AT1G25370	AT2G16890	AT3G17130
		AT5G52310	AT1G25682	AT2G16990	AT3G18440
		AT5G55970	AT1G26270	AT2G17280	AT3G18600
		AT5G58620	AT1G27200	AT2G17840	AT3G19270
		AT5G58690	AT1G27760	AT2G18350	AT3G19580
		AT5G61380	AT1G27910	AT2G18520	AT3G21540
		AT5G62360	AT1G28050	AT2G18890	AT3G22660
		AT5G62440	AT1G30360	AT2G18900	AT3G22910
		AT5G63790	AT1G30620	AT2G19440	AT3G23620
		AT1G07050	AT1G30820	AT2G19450	AT3G24515
		AT1G77450	AT1G32860	AT2G19490	AT3G24840
		AT2G21660	AT1G32870	AT2G19580	AT3G25870
		AT3G55500	AT1G33230	AT2G19810	AT3G27210
		AT3G60420	AT1G42990	AT2G19860	AT3G27880
		AT4G21390	AT1G46768	AT2G20370	AT3G28210
		AT5G04760	AT1G47710	AT2G21130	AT3G28530
		AT5G35735	AT1G48100	AT2G21180	AT3G29575
		AT5G48380	AT1G49560	AT2G21620	AT3G45260
		AT2G23010	AT1G49720	AT2G22080	AT3G45600
		AT2G32530	AT1G51090	AT2G22500	AT3G45960
		AT2G36790	AT1G51610	AT2G22590	AT3G45970
		AT4G04540	AT1G52280	AT2G22830	AT3G47550
		AT4G10160	AT1G53035	AT2G22860	AT3G48510
		AT1G21120	AT1G55110	AT2G23120	AT3G49220
		AT1G57980	AT1G61380	AT2G23150	AT3G50960
		AT1G59810	AT1G61640	AT2G23340	AT3G50970
		AT2G18670	AT1G61730	AT2G24500	AT3G51660
		AT2G32210	AT1G61890	AT2G24560	AT3G51890
		AT3G20590	AT1G62320	AT2G24570	AT3G52470
		AT5G15948	AT1G62570	AT2G25530	AT3G53030
		AT3G60930	AT1G62710	AT2G25620	AT3G53620
		AT5G41740	AT1G64890	AT2G25625	AT3G53810
		AT1G66500	AT1G67360	AT2G26560	AT3G53940
		AT1G53890	AT1G67850	AT2G26830	AT3G53990
		AT1G53903	AT1G67970	AT2G27200	AT3G54400
		AT2G46790	AT1G68500	AT2G27830	AT3G54420
		AT2G03020	AT1G68552	AT2G28400	AT3G54700
		AT5G23360	AT1G69270	AT2G28840	AT3G55430
		AT2G07687	AT1G69295	AT2G28900	AT3G55510
		AT1G02920	AT1G69480	AT2G30640	AT3G55580
		AT1G64760	AT1G69870	AT2G31010	AT3G55760
		AT2G38940	AT1G71710	AT2G31360	AT3G55940
		AT4G22592	AT1G71950	AT2G31990	AT3G56090
		AT4G27570	AT1G73480	AT2G32280	AT3G57010
		AT1G59500	AT1G74750	AT2G33380	AT3G57390
		AT5G15970	AT1G74840	AT2G34850	AT3G57760
			AT1G75670	AT2G36080	AT3G58060
			AT1G76160	AT2G36750	AT3G58790
			AT1G76180	AT2G37520	AT3G59350
			AT1G76270	AT2G37980	AT3G59820
			AT1G76580	AT2G38465	AT3G60980
			AT1G76590	AT2G39130	AT3G61580
			AT1G76700	AT2G39800	AT3G61630
			AT1G76790	AT2G39920	AT3G61890
			AT1G77120	AT2G40080	AT3G62660
			AT1G77850	AT2G40340	AT4G01120
			AT1G78070	AT2G40780	AT4G01550
			AT1G79660	AT2G40880	AT4G01870
			AT1G80110	AT2G41210	AT4G02340
			AT1G80130	AT2G41900	AT4G02380
			AT1G80450	AT2G42150	AT4G02400
			AT1G80820	AT2G42530	AT4G02550
			AT2G02100	AT2G42540	AT4G02710
			AT2G02120	AT2G42870	AT4G02880
			AT2G03760	AT2G43018	AT4G03430
			AT2G12550	AT2G43620	AT4G04940
			AT2G15320	AT2G45660	AT4G05020
			AT2G16700	AT2G46270	AT4G05410
			AT2G16890	AT2G47890	AT4G05520
			AT2G17840	AT2G47990	AT4G09570
			AT2G19440	AT3G01210	AT4G10955
			AT2G19450	AT3G01560	AT4G11350
			AT2G19810	AT3G02250	AT4G11370
			AT2G20370	AT3G02990	AT4G11600
			AT2G21180	AT3G03060	AT4G12000
			AT2G22080	AT3G03170	AT4G12070
			AT2G22500	AT3G03640	AT4G12470
			AT2G22860	AT3G04010	AT4G12480
			AT2G23120	AT3G04070	AT4G15130
			AT2G23150	AT3G05500	AT4G15490
			AT2G23340	AT3G05580	AT4G15700
			AT2G24560	AT3G05660	AT4G15770
			AT2G24570	AT3G05980	AT4G15910
			AT2G25530	AT3G06500	AT4G16500
			AT2G25625	AT3G06530	AT4G16515
			AT2G26560	AT3G06620	AT4G17550
			AT2G28400	AT3G07050	AT4G18070
			AT2G31360	AT3G08700	AT4G18270
			AT2G32280	AT3G08710	AT4G18390
			AT2G33380	AT3G08760	AT4G18700
			AT2G34850	AT3G08880	AT4G19120
			AT2G36080	AT3G09350	AT4G20890
			AT2G39130	AT3G09540	AT4G21560
			AT2G39800	AT3G10300	AT4G21940
			AT2G40340	AT3G10530	AT4G22270
			AT2G40780	AT3G11410	AT4G22590
			AT2G41900	AT3G11420	AT4G23000
			AT2G42150	AT3G11850	AT4G23040
			AT2G42530	AT3G12270	AT4G23220
			AT2G42540	AT3G12490	AT4G23630
			AT2G45660	AT3G12510	AT4G23870
			AT2G46270	AT3G13150	AT4G23880
			AT3G01210	AT3G13225	AT4G23920
			AT3G02250	AT3G13330	AT4G23990
			AT3G03640	AT3G13940	AT4G24160
			AT3G04010	AT3G13960	AT4G24220
			AT3G04070	AT3G14060	AT4G24960
			AT3G05500	AT3G14595	AT4G25500
			AT3G05580	AT3G14890	AT4G25520
			AT3G05980	AT3G15500	AT4G25730
			AT3G06500	AT3G15720	AT4G25990
			AT3G08710	AT3G16800	AT4G26080
			AT3G08760	AT3G16810	AT4G26600
			AT3G08880	AT3G17130	AT4G27410
			AT3G09350	AT3G18440	AT4G27520
			AT3G09440	AT3G18600	AT4G27560
			AT3G10300	AT3G19270	AT4G27620
			AT3G11410	AT3G19580	AT4G27720
			AT3G11420	AT3G21540	AT4G27820
			AT3G12270	AT3G22660	AT4G27830
			AT3G12510	AT3G22910	AT4G27970
			AT3G13810	AT3G23620	AT4G28150
			AT3G14595	AT3G24515	AT4G28330
			AT3G14890	AT3G24840	AT4G28703
			AT3G15500	AT3G25870	AT4G29510
			AT3G15720	AT3G27210	AT4G30830
			AT3G16800	AT3G27880	AT4G30935
			AT3G17130	AT3G28210	AT4G31140
			AT3G19270	AT3G28530	AT4G31800
			AT3G19580	AT3G29575	AT4G31875
			AT3G22910	AT3G45260	AT4G32190
			AT3G23620	AT3G45600	AT4G32280
			AT3G24840	AT3G45960	AT4G33070
			AT3G25870	AT3G45970	AT4G33980
			AT3G27210	AT3G47550	AT4G34650
			AT3G27880	AT3G48510	AT4G34740
			AT3G28210	AT3G49220	AT4G34750
			AT3G28530	AT3G50960	AT4G34910
			AT3G29575	AT3G50970	AT4G35300
			AT3G45260	AT3G51660	AT4G35310
			AT3G45960	AT3G51890	AT4G35480
			AT3G45970	AT3G52470	AT4G35510
			AT3G48510	AT3G53030	AT4G36580
			AT3G49220	AT3G53620	AT4G36900
			AT3G50970	AT3G53810	AT4G36920
			AT3G51660	AT3G53940	AT4G37390
			AT3G53620	AT3G53990	AT4G38380
			AT3G53810	AT3G54400	AT4G38400
			AT3G54700	AT3G54420	AT4G38580
			AT3G55430	AT3G54700	AT4G39320
			AT3G55510	AT3G55430	AT5G01200
			AT3G55580	AT3G55510	AT5G01520
			AT3G55760	AT3G55580	AT5G01850
			AT3G56090	AT3G55760	AT5G02820
			AT3G57010	AT3G55940	AT5G04220
			AT3G57760	AT3G56090	AT5G04250
			AT3G58790	AT3G57010	AT5G05600
			AT3G59350	AT3G57390	AT5G06000
			AT3G60980	AT3G57760	AT5G06110
			AT3G61580	AT3G58060	AT5G06860
			AT3G61630	AT3G58790	AT5G07010
			AT3G61890	AT3G59350	AT5G07920
			AT4G01870	AT3G59820	AT5G08500
			AT4G02380	AT3G60980	AT5G09420
			AT4G02880	AT3G61580	AT5G09440
			AT4G05020	AT3G61630	AT5G09840
			AT4G09570	AT3G61890	AT5G10100
			AT4G11600	AT3G62660	AT5G10790
			AT4G12000	AT4G01120	AT5G11110
			AT4G12470	AT4G01550	AT5G11890
			AT4G15130	AT4G01870	AT5G12140
			AT4G15490	AT4G02340	AT5G12220
			AT4G15910	AT4G02380	AT5G13200
			AT4G17550	AT4G02400	AT5G13820
			AT4G18070	AT4G02550	AT5G14230
			AT4G18270	AT4G02710	AT5G14550
			AT4G18390	AT4G02880	AT5G14570
			AT4G18700	AT4G03430	AT5G14940
			AT4G21560	AT4G04940	AT5G15160
			AT4G21940	AT4G05020	AT5G15650
			AT4G22590	AT4G05410	AT5G15750
			AT4G23000	AT4G05520	AT5G15960
			AT4G23040	AT4G09570	AT5G16040
			AT4G23220	AT4G10955	AT5G16930
			AT4G23630	AT4G11350	AT5G17030
			AT4G23920	AT4G11370	AT5G17210
			AT4G23990	AT4G11600	AT5G17460
			AT4G24960	AT4G12000	AT5G17490
			AT4G25500	AT4G12070	AT5G17760
			AT4G25520	AT4G12470	AT5G17850
			AT4G25990	AT4G12480	AT5G17860
			AT4G26080	AT4G15130	AT5G18400
			AT4G27410	AT4G15490	AT5G20160
			AT4G27520	AT4G15700	AT5G20480
			AT4G27560	AT4G15770	AT5G20600
			AT4G27720	AT4G15910	AT5G20790
			AT4G27820	AT4G16500	AT5G20830
			AT4G28150	AT4G16515	AT5G20910
			AT4G28330	AT4G17550	AT5G22290
			AT4G28703	AT4G18070	AT5G23850
			AT4G31140	AT4G18270	AT5G24470
			AT4G31800	AT4G18390	AT5G24570
			AT4G31875	AT4G18700	AT5G25110
			AT4G32190	AT4G19120	AT5G25390
			AT4G33070	AT4G20890	AT5G26230
			AT4G33980	AT4G21560	AT5G26340
			AT4G34650	AT4G21940	AT5G26770
			AT4G34740	AT4G22270	AT5G27520
			AT4G34750	AT4G22590	AT5G27920
			AT4G35300	AT4G23000	AT5G27930
			AT4G35480	AT4G23040	AT5G28080
			AT4G35510	AT4G23220	AT5G28150
			AT4G36580	AT4G23630	AT5G37600
			AT4G36900	AT4G23870	AT5G38720
			AT4G36920	AT4G23880	AT5G40390
			AT4G37390	AT4G23920	AT5G41460
			AT4G38400	AT4G23990	AT5G42010
			AT4G38580	AT4G24160	AT5G42570
			AT4G39320	AT4G24220	AT5G42900
			AT5G01850	AT4G24960	AT5G43860
			AT5G04220	AT4G25500	AT5G44110
			AT5G04250	AT4G25520	AT5G44260
			AT5G05600	AT4G25730	AT5G45750
			AT5G06000	AT4G25990	AT5G45830
			AT5G06110	AT4G26080	AT5G46330
			AT5G06860	AT4G26600	AT5G46520
			AT5G07920	AT4G27410	AT5G47120
			AT5G08500	AT4G27520	AT5G47455
			AT5G09440	AT4G27560	AT5G47880
			AT5G11110	AT4G27620	AT5G48250
			AT5G13200	AT4G27720	AT5G49280
			AT5G13820	AT4G27820	AT5G49900
			AT5G14550	AT4G27830	AT5G50360
			AT5G14570	AT4G27970	AT5G50720
			AT5G14940	AT4G28150	AT5G50800
			AT5G17030	AT4G28330	AT5G50840
			AT5G17210	AT4G28703	AT5G51180
			AT5G17490	AT4G29510	AT5G51830
			AT5G17760	AT4G30830	AT5G52300
			AT5G17850	AT4G30935	AT5G52310
			AT5G17860	AT4G31140	AT5G52660
			AT5G18400	AT4G31800	AT5G52820
			AT5G20480	AT4G31875	AT5G53870
			AT5G20600	AT4G32190	AT5G55180
			AT5G20790	AT4G32280	AT5G55400
			AT5G20830	AT4G33070	AT5G55450
			AT5G24470	AT4G33980	AT5G55970
			AT5G24570	AT4G34650	AT5G56190
			AT5G25110	AT4G34740	AT5G56350
			AT5G26340	AT4G34750	AT5G56630
			AT5G26770	AT4G34910	AT5G57050
			AT5G27520	AT4G35300	AT5G57110
			AT5G27920	AT4G35310	AT5G57630
			AT5G28150	AT4G35480	AT5G58070
			AT5G37600	AT4G35510	AT5G58600
			AT5G40390	AT4G36580	AT5G58620
			AT5G42570	AT4G36900	AT5G58660
			AT5G42900	AT4G36920	AT5G58670
			AT5G43860	AT4G37390	AT5G58690
			AT5G44110	AT4G38380	AT5G58700
			AT5G44260	AT4G38400	AT5G59240
			AT5G45750	AT4G38580	AT5G59490
			AT5G45830	AT4G39320	AT5G59950
			AT5G46520	AT5G01200	AT5G60790
			AT5G47120	AT5G01520	AT5G61370
			AT5G47880	AT5G01850	AT5G61380
			AT5G48250	AT5G02810	AT5G61810
			AT5G49280	AT5G02820	AT5G62150
			AT5G49900	AT5G04220	AT5G62280
			AT5G50360	AT5G04250	AT5G62350
			AT5G50800	AT5G05600	AT5G62360
			AT5G52310	AT5G06000	AT5G62440
			AT5G52660	AT5G06110	AT5G62640
			AT5G53870	AT5G06860	AT5G63120
			AT5G55180	AT5G07010	AT5G63320
			AT5G55400	AT5G07920	AT5G63790
			AT5G55970	AT5G08500	AT5G63990
			AT5G57050	AT5G09420	AT5G64080
			AT5G58070	AT5G09440	AT5G64230
			AT5G58620	AT5G09840	AT5G64260
			AT5G59490	AT5G10100	AT5G66400
			AT5G61370	AT5G10790	AT5G66460
			AT5G61380	AT5G11110	AT5G66540
			AT5G61810	AT5G11890	AT5G67090
			AT5G62360	AT5G12140	no_match
			AT5G62440	AT5G12220	AT1G03830
			AT5G63120	AT5G13200	AT1G04310
			AT5G63320	AT5G14230	AT1G04990
			AT5G63790	AT5G14550	AT1G05100
			AT5G63990	AT5G14570	AT1G07050
			AT5G64230	AT5G14940	AT1G07090
			AT5G64260	AT5G15160	AT1G09320
			AT5G66460	AT5G15650	AT1G10060
			AT4G20320	AT5G15750	AT1G10760
			AT5G02020	AT5G15960	AT1G11220
			AT1G34060	AT5G16040	AT1G12845
			AT2G23010	AT5G16930	AT1G13000
			AT2G32530	AT5G17030	AT1G13930
			AT2G36790	AT5G17210	AT1G13990
			AT2G37170	AT5G17460	AT1G16510
			AT3G47750	AT5G17490	AT1G17665
			AT4G04540	AT5G17760	AT1G18870
			AT4G08900	AT5G17850	AT1G20696
			AT4G10160	AT5G17860	AT1G22070
			AT1G21120	AT5G18400	AT1G22180
			AT1G57980	AT5G20160	AT1G22740
			AT1G59810	AT5G20480	AT1G23070
			AT2G18670	AT5G20600	AT1G26665
			AT2G32210	AT5G20790	AT1G27630
			AT3G20590	AT5G20830	AT1G28330
			AT5G15948	AT5G20910	AT1G31280
			AT3G60930	AT5G22290	AT1G31850
			AT5G41740	AT5G23850	AT1G32560
			AT1G66500	AT5G24470	AT1G33420
			AT1G53890	AT5G24570	AT1G33970
			AT1G66000	AT5G25110	AT1G43620
			AT2G46790	AT5G25390	AT1G48370
			AT1G34570	AT5G26230	AT1G52690
			AT2G03020	AT5G26340	AT1G53440
			AT5G23360	AT5G26770	AT1G56300
			AT5G37440	AT5G27520	AT1G62310
			AT2G07687	AT5G27920	AT1G62720
			AT1G02920	AT5G27930	AT1G64170
			AT1G25988	AT5G28080	AT1G67300
			AT1G68550	AT5G28150	AT1G67370
			AT1G64760	AT5G37600	AT1G67660
			AT3G55610	AT5G38720	AT1G67920
			AT2G40350	AT5G40390	AT1G69260
			AT1G36770	AT5G41460	AT1G69830
			AT2G38940	AT5G42010	AT1G75880
			AT4G22592	AT5G42570	AT1G77000
			AT4G27570	AT5G42900	AT1G77450
			AT1G59500	AT5G43860	AT1G79440
				AT5G44110	AT2G06925
				AT5G44260	AT2G14210
				AT5G45750	AT2G15890
				AT5G45830	AT2G15960
				AT5G46330	AT2G16710
				AT5G46520	AT2G18170
				AT5G47120	AT2G21660
				AT5G47455	AT2G21820
				AT5G47880	AT2G22400
				AT5G48250	AT2G22450
				AT5G49280	AT2G23030
				AT5G49900	AT2G23910
				AT5G50360	AT2G25730
				AT5G50720	AT2G25930
				AT5G50800	AT2G26150
				AT5G50840	AT2G26200
				AT5G51180	AT2G28360
				AT5G51830	AT2G31955
				AT5G52300	AT2G33830
				AT5G52310	AT2G34555
				AT5G52660	AT2G36390
				AT5G52820	AT2G38670
				AT5G53870	AT2G41180
				AT5G55180	AT2G41190
				AT5G55400	AT2G42520
				AT5G55970	AT2G47770
				AT5G56190	AT2G47780
				AT5G56350	AT3G01310
				AT5G56630	AT3G01650
				AT5G57050	AT3G02480
				AT5G57110	AT3G04910
				AT5G57630	AT3G05120
				AT5G58070	AT3G05630
				AT5G58600	AT3G05640
				AT5G58620	AT3G05880
				AT5G58660	AT3G05890
				AT5G58670	AT3G07150
				AT5G58690	AT3G07274
				AT5G58700	AT3G10020
				AT5G59240	AT3G10410
				AT5G59490	AT3G15357
				AT5G59950	AT3G16740
				AT5G60790	AT3G17520
				AT5G61370	AT3G18100
				AT5G61380	AT3G19960
				AT5G61810	AT3G20810
				AT5G62150	AT3G22120
				AT5G62280	AT3G22930
				AT5G62350	AT3G27270
				AT5G62360	AT3G27300
				AT5G62440	AT3G28007
				AT5G62640	AT3G28290
				AT5G63120	AT3G46970
				AT5G63320	AT3G47160
				AT5G63790	AT3G47860
				AT5G63990	AT3G48250
				AT5G64080	AT3G50500
				AT5G64230	AT3G52180
				AT5G64260	AT3G53230
				AT5G66400	AT3G55450
				AT5G66460	AT3G55500
				AT5G66540	AT3G56260
				AT5G67090	AT3G58570
				AT1G03830	AT3G60420
				AT1G04990	AT3G62150
				AT1G09320	AT3G62550
				AT1G10060	AT4G01130
				AT1G11220	AT4G02370
				AT1G12845	AT4G03320
				AT1G13000	AT4G04330
				AT1G13930	AT4G05150
				AT1G17665	AT4G05330
				AT1G18870	AT4G09020
				AT1G20696	AT4G12290
				AT1G22180	AT4G12750
				AT1G22740	AT4G14230
				AT1G27630	AT4G14270
				AT1G33970	AT4G15690
				AT1G43620	AT4G16146
				AT1G48370	AT4G17100
				AT1G53440	AT4G17150
				AT1G56300	AT4G18240
				AT1G62310	AT4G18520
				AT1G64170	AT4G18530
				AT1G67370	AT4G18650
				AT1G67920	AT4G19390
				AT1G77000	AT4G20320
				AT1G79440	AT4G21390
				AT2G14210	AT4G23600
				AT2G15960	AT4G26670
				AT2G16710	AT4G27440
				AT2G21660	AT4G30560
				AT2G23030	AT4G30650
				AT2G26200	AT4G30660
				AT2G28360	AT4G30840
				AT2G31955	AT4G33490
				AT2G33830	AT4G33905
				AT2G34555	AT4G34590
				AT2G36390	AT4G34950
				AT2G41190	AT4G38550
				AT2G42520	AT4G39090
				AT2G47780	AT4G39260
				AT3G05120	AT4G39270
				AT3G05630	AT4G39670
				AT3G05640	AT4G39675
				AT3G05880	AT4G39730
				AT3G05890	AT5G02020
				AT3G07274	AT5G02860
				AT3G15357	AT5G03240
				AT3G19960	AT5G04170
				AT3G22120	AT5G04760
				AT3G28007	AT5G05220
				AT3G58570	AT5G06690
				AT3G62150	AT5G06760
				AT4G01130	AT5G11150
				AT4G03320	AT5G13310
				AT4G04330	AT5G13750
				AT4G05150	AT5G14920
				AT4G05330	AT5G16380
				AT4G12750	AT5G17190
				AT4G14230	AT5G18130
				AT4G16146	AT5G18525
				AT4G17100	AT5G18540
				AT4G17150	AT5G22460
				AT4G18530	AT5G23240
				AT4G18650	AT5G26040
				AT4G30560	AT5G26570
				AT4G30650	AT5G27280
				AT4G33905	AT5G35735
				AT4G34590	AT5G37500
				AT4G34950	AT5G39410
				AT4G39260	AT5G40780
				AT4G39270	AT5G42420
				AT4G39675	AT5G43440
				AT4G39730	AT5G44730
				AT5G02860	AT5G47240
				AT5G03240	AT5G48380
				AT5G04170	AT5G49550
				AT5G04760	AT5G51570
				AT5G06760	AT5G54960
				AT5G11150	AT5G55990
				AT5G13310	AT5G57760
				AT5G16380	AT5G59220
				AT5G17190	AT5G59570
				AT5G18525	AT5G60100
				AT5G18540	AT5G61660
				AT5G26040	AT5G61820
				AT5G35735	AT5G63810
				AT5G37500	AT5G63880
				AT5G39410	AT5G67480
				AT5G42420
				AT5G47240
				AT5G49550
				AT5G51570
				AT5G54960
				AT5G57760
				AT5G59570
				AT5G63810
				AT5G63880
