# Supplementary material for: PlantGSAD: a comprehensive gene set annotation database for plant species
Source: Nucleic Acids Res. 2021 Sep 17;50(D1):D1456–67. doi: 10.1093/nar/gkab794 (PMC8728169; doi:10.1093/nar/gkab794)
Supplement: gkab794_Supplemental_Files [file gkab794_supplemental_files.zip › SupplementaryTableS6.xlsx]

## Sheet: SEA compaer results
Supplementary Table 6. SEACOMPARE results for up-regulated gene lists after cold treatment in Arabidopsis thaliana.
No	GeneSet Name	1	2	3	4	5	6	Column 1 (0.5h)	Column 2 (1h)	Column 3 (3h)	Column 4 (6h)	Column 5 (12h)	Column 6 (24h)
Sta	STATE11							1.78e-05	1	1	1	1	1
Sta	STATE12							9.25e-05	1	1	1	1	1
Sta	STATE14							0.00148	1	1	1	1	1
Sta	STATE15							0.0278	1	1	1	1	1
Sta	STATE10							0.0433	1	1	1	1	1
Sta	STATE17							1	4e-06	5.93e-50	5.23e-59	6.58e-46	1.02e-36
Sta	STATE19							1	0.000142	5.27e-37	2.83e-49	1.64e-38	4.69e-47
Sta	STATE18							1	0.0077	8.43e-36	5.82e-52	2.3e-39	1.2e-33
Sta	STATE27							1	1	6.11e-25	8.67e-42	3.05e-23	8.84e-16
Sta	STATE16							1	1	6.17e-17	1.13e-20	7.1e-17	1.29e-11
Sta	STATE26							1	1	1.45e-13	2.2e-19	7.78e-12	4.79e-18
Sta	STATE22							1	1	2.97e-13	7.02e-24	1.5e-20	1.62e-09
Sta	STATE20							1	1	3.54e-07	3.99e-13	7.68e-10	1.03e-06
Sta	STATE23							1	1	5.2e-07	6.36e-10	1.28e-06	2.27e-17
Sta	STATE24							1	1	1.25e-06	4.54e-09	1.91e-05	8.83e-11
Sta	STATE2							1	1	0.000109	5.57e-11	9.24e-09	4.93e-12
Sta	STATE29							1	1	0.00111	1.41e-05	4.47e-05	0.0047
Sta	STATE21							1	1	0.00247	2e-07	2.79e-06	7.23e-05
Sta	STATE7							1	1	1	1	1	7.13e-07
Sta	STATE3							1	1	1	1	1	5.81e-05
Sta	STATE25							1	1	1	1	1	0.00142
Sta	STATE1							1	1	1	1	1	0.00198
Sta	STATE28							1	1	1	1	1	0.00332
Sta	STATE4							1	1	1	1	1	0.0266
ERG	H3K27ME3-SRX346163_RELATED_GENE							2.38e-07	1	1	1	1	1
ERG	H3K27ME3-SRX648274_RELATED_GENE							1.83e-06	1	1	1	1	1
ERG	H3K27ME3-SRX648279_RELATED_GENE							2.74e-06	0.00106	1	1	1	1
ERG	H3K27ME3-SRX1518743_RELATED_GENE							2.86e-05	1	1	1	1	1
ERG	H3K27ME3-SRX346162_RELATED_GENE							8.48e-05	1	1	1	1	1
ERG	H3K27ME3-SRX853860_RELATED_GENE							0.000217	0.0179	1	1	1	1
ERG	H3K27ME3-SRX905134_RELATED_GENE							0.00216	1	1	1	1	1
ERG	H2A.Z-SRX352376_RELATED_GENE							0.00711	1	0.00675	0.00143	1	1
ERG	DH-SRX391965_RELATED_GENE							1	0.0436	2.49e-28	8.73e-40	1.09e-30	7.23e-35
ERG	DH-SRX391996_RELATED_GENE							1	1	3.48e-26	3.36e-47	1.42e-44	5.08e-42
ERG	DH-SRX391959_RELATED_GENE							1	1	1.25e-23	8.51e-32	1.11e-25	1.15e-32
ERG	DH-SRX391971_RELATED_GENE							1	1	1.42e-23	3.62e-34	2.62e-22	2.77e-31
ERG	DH-SRX391967_RELATED_GENE							1	1	6.53e-23	7.94e-31	3.05e-23	2.86e-31
ERG	DH-SRX391961_RELATED_GENE							1	1	1.95e-22	8e-28	1.66e-24	6.2e-33
ERG	ATAC-SRX2000805_RELATED_GENE							1	1	2.78e-22	1.27e-30	3.5e-15	1.43e-13
ERG	DH-SRX391966_RELATED_GENE							1	1	9.92e-22	5.49e-27	2.15e-24	1.41e-33
ERG	DH-SRX391963_RELATED_GENE							1	1	2.16e-19	3.6e-28	1.4e-19	5.93e-29
ERG	ATAC-SRX2000802_RELATED_GENE							1	1	2.87e-19	4.14e-27	3.11e-14	8.39e-13
ERG	DH-SRX1098137_RELATED_GENE							1	1	9.57e-18	2.41e-26	1.95e-20	6.7e-26
ERG	DH-SRX1098138_RELATED_GENE							1	1	1.4e-17	1.04e-28	5.04e-21	1.14e-24
ERG	H3K4ME2-SRX326939_RELATED_GENE							1	1	2.87e-17	3.52e-40	4.88e-28	9.38e-35
ERG	DH-SRX1096551_RELATED_GENE							1	1	5.15e-17	1.67e-28	1.69e-22	1e-21
ERG	DH-SRX391992_RELATED_GENE							1	1	1.7e-16	8.32e-22	1.06e-18	5.62e-22
ERG	ATAC-SRX2000804_RELATED_GENE							1	1	2.59e-16	5.8e-19	4.15e-08	2.17e-11
ERG	H3K4ME3-SRX1518741_RELATED_GENE							1	1	1.26e-15	9.43e-37	6e-19	5.96e-39
ERG	DH-SRX391997_RELATED_GENE							1	1	1.51e-15	1.96e-34	5.36e-35	3.13e-32
ERG	DH-SRX391960_RELATED_GENE							1	1	1.73e-15	1.95e-21	2.92e-17	3.65e-26
ERG	ATAC-SRX2000800_RELATED_GENE							1	1	3.45e-15	1.17e-22	1.61e-12	1.67e-11
ERG	H3K23AC-SRX361928_RELATED_GENE							1	1	1.16e-14	1.16e-20	2.42e-08	8.23e-11
ERG	H3K4ME3-SRX986833_RELATED_GENE							1	1	2e-14	3.82e-34	3.13e-24	1.59e-56
ERG	DH-SRX391968_RELATED_GENE							1	1	2.19e-14	1.41e-21	3.28e-13	8.96e-24
ERG	H3K4ME3-SRX986835_RELATED_GENE							1	1	2.64e-14	1.73e-31	3.45e-23	1.82e-55
ERG	H3K4ME3-SRX986837_RELATED_GENE							1	1	6.98e-14	6.87e-33	5.5e-24	9.02e-58
ERG	ATAC-SRX2528908_RELATED_GENE							1	1	1.76e-13	3.55e-23	1.2e-18	7.13e-21
ERG	H3K23AC-SRX1469144_RELATED_GENE							1	1	2.09e-13	4.69e-21	6.03e-15	1.62e-19
ERG	H3K4ME3-SRX346160_RELATED_GENE							1	1	2.11e-13	8.11e-32	1.26e-17	3.42e-33
ERG	H3K9AC-SRX986843_RELATED_GENE							1	1	3.49e-13	1.4e-24	1.08e-15	5.08e-32
ERG	DH-SRX391962_RELATED_GENE							1	1	4.22e-13	3.78e-17	6.05e-15	2.62e-27
ERG	H3K4ME3-SRX346161_RELATED_GENE							1	1	5.49e-13	3.42e-32	4.4e-19	4.54e-39
ERG	DH-SRX391995_RELATED_GENE							1	1	2.35e-12	9.26e-29	4.28e-30	6.44e-30
ERG	H3K4ME3-SRX326935_RELATED_GENE							1	1	7.32e-12	4.22e-29	7.52e-19	1.62e-41
ERG	DH-SRX1096549_RELATED_GENE							1	1	8.14e-12	1.5e-18	4e-12	6.44e-23
ERG	H3K4ME3-SRX986831_RELATED_GENE							1	1	8.69e-12	1.58e-29	1.94e-22	5.52e-51
ERG	H3.3-SRX130310_RELATED_GENE							1	1	1.36e-11	9.5e-24	4.39e-19	7.94e-24
ERG	H3K9AC-SRX986839_RELATED_GENE							1	1	2.41e-11	5.32e-26	1.08e-17	5.12e-42
ERG	H3K23AC-SRX1011322_RELATED_GENE							1	1	2.5e-11	2.04e-19	9e-06	2.13e-08
ERG	DH-SRX1098135_RELATED_GENE							1	1	2.84e-11	8.03e-26	1.13e-28	1.26e-33
ERG	H3K4ME3-DRX066772_RELATED_GENE							1	1	4.81e-11	2.01e-28	1.14e-18	1.31e-38
ERG	ATAC-SRX2000803_RELATED_GENE							1	1	5.3e-11	5.41e-13	5.31e-08	1.21e-12
ERG	DH-SRX391990_RELATED_GENE							1	1	1.02e-10	1.17e-15	1.14e-14	9.63e-25
ERG	DH-SRX111006_RELATED_GENE							1	1	1.35e-10	5.6e-16	1.93e-13	2.36e-26
ERG	DH-SRX1098136_RELATED_GENE							1	1	2.75e-10	8.13e-24	2.11e-29	4.99e-34
ERG	DH-SRX111004_RELATED_GENE							1	1	4.87e-10	3.45e-16	4.07e-12	5.31e-26
ERG	H3K9AC-SRX986841_RELATED_GENE							1	1	6.07e-10	1.35e-21	3.47e-12	1.71e-31
ERG	H3K14AC-SRX1469119_RELATED_GENE							1	1	6.52e-10	1.77e-17	2.96e-11	7.44e-14
ERG	H3K23AC-SRX1469143_RELATED_GENE							1	1	6.83e-10	2.51e-16	1.65e-16	2.72e-19
ERG	H3K23AC-SRX1044777_RELATED_GENE							1	1	6.99e-10	1.3e-14	0.000495	3.96e-07
ERG	H3.1-SRX130312_RELATED_GENE							1	1	7.5e-10	2.04e-11	2.3e-05	0.000165
ERG	DH-SRX1098134_RELATED_GENE							1	1	7.53e-10	7.62e-19	3.15e-20	6.48e-22
ERG	H3K4ME2-DRX066756_RELATED_GENE							1	1	1.63e-09	1.44e-22	3.15e-19	2.82e-26
ERG	H3K4ME2-DRX066801_RELATED_GENE							1	1	2.65e-09	9.03e-20	2.16e-19	3.7e-34
ERG	DH-SRX1096550_RELATED_GENE							1	1	5.75e-09	2.17e-14	2.37e-09	6.72e-21
ERG	DH-SRX391991_RELATED_GENE							1	1	1.01e-08	1.11e-13	1.47e-10	7.08e-23
ERG	DH-SRX391964_RELATED_GENE							1	1	1.39e-08	7.38e-16	6.67e-11	3.15e-23
ERG	ATAC-SRX2000801_RELATED_GENE							1	1	4.85e-08	4.16e-12	8.71e-09	3.62e-11
ERG	ATAC-SRX2000806_RELATED_GENE							1	1	4.97e-08	2.51e-15	3.33e-11	4.59e-17
ERG	H3K4ME3-SRX326944_RELATED_GENE							1	1	5.28e-08	2.69e-24	2.77e-15	1.19e-38
ERG	H3K4ME3-DRX066802_RELATED_GENE							1	1	6.49e-08	1.07e-25	7.02e-16	1.1e-34
ERG	DH-SRX111005_RELATED_GENE							1	1	9.89e-08	8.43e-13	3.08e-12	1.86e-25
ERG	DH-SRX1096548_RELATED_GENE							1	1	1.28e-07	2.54e-12	3.98e-12	4.95e-24
ERG	DH-SRX391993_RELATED_GENE							1	1	1.98e-07	6.11e-20	7.19e-24	2.03e-28
ERG	H3K4ME2-DRX066786_RELATED_GENE							1	1	2.95e-07	2.16e-20	9.43e-16	2.72e-22
ERG	DH-NORMAL_LIGHT_CONDITION_RELATED_GENE							1	1	5.34e-07	5.73e-13	1.06e-08	2.38e-16
ERG	ATAC-SRX2000799_RELATED_GENE							1	1	1.46e-06	2.49e-09	2.21e-06	3.28e-11
ERG	H3K4ME2-SRX326931_RELATED_GENE							1	1	1.53e-06	3.07e-22	1.14e-11	6.54e-09
ERG	H3K56AC-SRX1518745_RELATED_GENE							1	1	1.7e-06	2.31e-17	2.49e-09	6.37e-29
ERG	H3K4ME2-DRX066771_RELATED_GENE							1	1	1.8e-06	7.42e-20	1.94e-14	1.25e-23
ERG	H3K9AC-SRX1469074_RELATED_GENE							1	1	1.93e-06	1.24e-16	1.57e-12	7.25e-24
ERG	H3K9AC-SRX1466723_RELATED_GENE							1	1	2.11e-06	2.16e-15	3.13e-14	2.78e-23
ERG	H3K4ME3-DRX066757_RELATED_GENE							1	1	3.18e-05	1.03e-20	1.76e-14	4.65e-37
ERG	DH-EXTENDED_DARKNESS_RELATED_GENE							1	1	3.59e-05	1.27e-06	2.28e-06	1.43e-15
ERG	H3K4ME3-DRX066787_RELATED_GENE							1	1	5.08e-05	1.25e-21	4.79e-15	3.21e-35
ERG	H3K36AC-SRX1426149_RELATED_GENE							1	1	0.004	1.14e-07	0.00041	2.08e-09
ERG	DH-SRX391994_RELATED_GENE							1	1	0.00438	1.6e-05	9.43e-07	8.5e-17
ERG	H3.3-SRX130302_RELATED_GENE							1	1	0.0118	5.23e-07	4.62e-06	2.75e-12
ERG	H3.1-SRX130304_RELATED_GENE							1	1	0.0188	0.0186	1	1
ERG	H3K36AC-SRX1426150_RELATED_GENE							1	1	0.0242	2.29e-07	0.000533	4.01e-11
ERG	H3.3-SRX113875_RELATED_GENE							1	1	0.0453	3.37e-05	2.31e-06	1.56e-09
ERG	H4K16AC-SRX1044778_RELATED_GENE							1	1	1	9.43e-08	0.000509	7.3e-15
ERG	H3K27AC-SRX648280_RELATED_GENE							1	1	1	0.000165	0.00122	6.46e-12
ERG	DH-SRX111008_RELATED_GENE							1	1	1	0.000283	5.33e-05	1.49e-18
ERG	H3K27AC-SRX648276_RELATED_GENE							1	1	1	0.000299	0.0059	8.11e-05
ERG	DH-SRX111007_RELATED_GENE							1	1	1	0.000933	3.92e-06	1.75e-16
ERG	H3.3-SRX130309_RELATED_GENE							1	1	1	0.00286	0.0132	7.02e-07
ERG	H3.3-SRX130301_RELATED_GENE							1	1	1	0.0354	0.0349	6.42e-07
ERG	H3K36ME3-SRX1518744_RELATED_GENE							1	1	1	1	1	4.22e-09
ERG	H3K4ME1-DRX066785_RELATED_GENE							1	1	1	1	1	6.58e-06
ERG	H3K4ME1-DRX066800_RELATED_GENE							1	1	1	1	1	6.97e-06
ERG	H3K4ME1-DRX066755_RELATED_GENE							1	1	1	1	1	3.47e-05
ERG	H3K4ME1-DRX066770_RELATED_GENE							1	1	1	1	1	3.63e-05
ERG	H3K4ME1-SRX648277_RELATED_GENE							1	1	1	1	1	0.000126
ERG	H2A.X-SRX352375_RELATED_GENE							1	1	1	1	1	0.00757
TFT	ATHB32_COL200_A							0.00095	0.00397	1.54e-14	1.26e-18	1.77e-11	1
TFT	ABF2_COL_V3A							0.00477	9.83e-07	5.98e-13	6.72e-22	5.23e-22	5.35e-24
TFT	HY5_TARGET_GENES							0.0077	0.00405	1.25e-08	2.7e-15	7.61e-19	2.76e-22
TFT	HY5_CONFIRMED							0.0115	4.1e-13	6.09e-55	4.14e-37	2.95e-16	3.55e-09
TFT	AT1G19040_COL_A							0.0162	0.00268	0.0432	1	1	1
TFT	HY5_CONFIRMED_AND_UNCONFIRMED							0.025	5.12e-12	1.05e-50	9.17e-36	6.65e-15	7.42e-09
TFT	MYB119_COL_A							0.0413	0.00057	1.42e-13	6.69e-15	1.31e-08	5.53e-05
TFT	ANAC053_COLAMP_A							0.0449	0.00168	1	1	1	1
TFT	AT1G36060_COL_A							0.0486	1	1	0.0168	1.32e-07	0.00297
TFT	PIF5_TARGET_GENES_PEDMALE							1	5.9e-27	7.36e-78	1.05e-87	3.26e-66	3.85e-63
TFT	ZAT6_MOCK_TARGET_GENES							1	1.58e-16	1.9e-45	3.59e-55	1.04e-39	3.26e-29
TFT	PIF5_TARGET_GENES_PFEIFFER							1	1.91e-16	1.48e-31	3.06e-36	3.96e-27	1.51e-17
TFT	EIN3_TARGET_GENES							1	8.72e-16	9.3e-22	1.02e-20	1.84e-18	8.92e-15
TFT	TOC1_TARGET_GENES							1	1.22e-15	6.87e-65	1.15e-64	1.22e-37	2.34e-22
TFT	PHYA_TARGET_GENES							1	2.43e-14	3.81e-41	3.94e-52	1.01e-26	1.83e-19
TFT	CRY2_TARGET_GENES_PEDMALE							1	7.74e-14	9.36e-71	1.35e-89	2.25e-44	6.09e-42
TFT	KAN1_TARGET_GENES							1	1.19e-13	5.27e-31	7.51e-40	1.37e-25	1.06e-18
TFT	BZIP3_COL_A							1	1.72e-13	8.97e-21	7.14e-30	5.07e-26	2.87e-23
TFT	ATBHLH15_CONFIRMED_AND_UNCONFIRMED							1	2.74e-13	7.82e-12	4.71e-17	3.78e-19	7.65e-14
TFT	WRKY33_BOTRYTIS_TARGET_GENES_REP1							1	5.2e-13	2.56e-77	7.91e-53	4.59e-19	3.53e-18
TFT	BZIP48_COLAMP_A							1	1.6e-12	3.85e-19	2.44e-24	1.41e-18	3.04e-19
TFT	GBF5_COL_V3A							1	5.72e-12	1.57e-13	3.64e-23	1.37e-16	7.09e-18
TFT	PIF1_TARGET_GENES							1	8.37e-12	4.89e-19	3.34e-25	6.65e-27	1.89e-19
TFT	WRKY40_FLG_2H_TARGET_GENES							1	8.62e-12	1.09e-61	7.06e-37	7.88e-14	1.77e-13
TFT	BZIP16_COL_V3A							1	1.23e-11	2.13e-15	1.25e-21	1.95e-17	1.04e-16
TFT	AREB3_COL_V31							1	1.67e-11	2.89e-21	6.99e-37	1.28e-36	1.56e-31
TFT	WRKY33_BOTRYTIS_TARGET_GENES_REP2							1	3.34e-11	2.58e-77	3.74e-55	7.72e-25	3.18e-24
TFT	AT5G56840_COL_A							1	3.44e-11	2.45e-06	0.000239	0.000961	1
TFT	ANAC102_MOCK_TARGET_GENES							1	4.05e-11	5.6e-28	1.53e-44	8.76e-28	1.24e-25
TFT	PIF4_TARGET_GENES_PEDMALE							1	1.1e-10	2.74e-58	9.95e-89	5.65e-68	1.71e-45
TFT	TGA1_COL							1	1.3e-10	1.35e-19	2.03e-16	4.07e-08	8.48e-07
TFT	PIF5_TARGET_GENES_HORNITSCHEK							1	1.94e-10	6.36e-28	5.5e-29	2.17e-19	2.24e-16
TFT	GBF3_COL							1	2.64e-10	1.57e-17	8.15e-34	2.77e-32	7.08e-29
TFT	BZIP48_COL_A							1	2.88e-10	6.07e-14	2.39e-12	5.54e-08	2.37e-07
TFT	HB7_MOCK_TARGET_GENES							1	4.11e-10	4.37e-13	7.21e-18	4.29e-16	5.03e-14
TFT	BZIP44_COL							1	4.37e-10	1.87e-14	1.81e-21	5.22e-14	5.64e-13
TFT	HAT22_MOCK_TARGET_GENES							1	4.38e-10	5.78e-22	1.96e-36	6.91e-40	3.15e-23
TFT	BZIP53_COL							1	4.78e-10	2.22e-21	1.84e-33	5.13e-31	1.23e-24
TFT	BZIP28_COL_A							1	7.24e-10	9.19e-14	7.6e-18	1.51e-15	1.95e-20
TFT	TGA4_COLAMP_A							1	1.34e-09	9.38e-15	2.05e-13	8.08e-06	7.44e-05
TFT	PIF4_TARGET_GENES_PFEIFFER							1	1.6e-09	3.42e-12	6.98e-18	5.45e-17	5.24e-13
TFT	PIF3_TARGET_GENES							1	1.81e-09	3.12e-17	3.19e-21	1.35e-22	1.33e-20
TFT	SPCH_TARGET_GENES							1	2.13e-09	3e-77	9.13e-105	2.93e-70	5.14e-50
TFT	ABI5_COL_V3H							1	2.25e-09	9.9e-18	6.44e-34	2.21e-32	7.59e-26
TFT	HBI1_TARGET_GENES							1	2.5e-09	2.25e-19	3.41e-21	1.04e-24	2.56e-11
TFT	BZIP50_COL_V31							1	2.7e-09	6.81e-15	9.91e-16	3.13e-08	4.57e-07
TFT	MYB44_MOCK_TARGET_GENES							1	3.89e-09	4.72e-36	9.63e-55	1.66e-35	3.87e-27
TFT	BZIP53_COLAMP_A							1	3.94e-09	1.77e-21	6.79e-31	1.45e-27	2.02e-20
TFT	WRKY18_FLG_2H_TARGET_GENES							1	4.94e-09	1.35e-56	1.4e-32	3.5e-13	7.04e-15
TFT	ABI5_COLAMP_V3B							1	6.11e-09	1.09e-17	1.01e-29	2.46e-27	7.84e-23
TFT	TGA9_COL_A							1	6.35e-09	1.48e-16	1.47e-16	3.53e-07	8.15e-08
TFT	MYB3_MOCK_TARGET_GENES							1	9.04e-09	9.61e-18	2.17e-24	3.92e-14	4.92e-09
TFT	GBF5_COLAMP_A							1	1.5e-08	1.69e-12	2.98e-21	1.2e-18	6.2e-16
TFT	BZIP16_COLAMP_A							1	1.56e-08	8.19e-15	2.7e-26	1.49e-26	6.63e-23
TFT	BZIP68_COL_A							1	1.77e-08	1.11e-19	2.59e-35	2.16e-29	2.24e-25
TFT	CAMTA1_COL_A							1	2.88e-08	1.19e-66	6.29e-61	1.87e-24	1.52e-16
TFT	GBF3_COLAMP							1	3.15e-08	2.44e-17	3.59e-22	9.64e-20	1.07e-17
TFT	GBF6_COL							1	3.58e-08	1.76e-20	1.46e-33	3.36e-31	1.53e-24
TFT	ANAC013_COL_A							1	4.4e-08	0.00102	1	1	1
TFT	HY5_COLAMP_V3A							1	5.06e-08	3.6e-15	6.59e-24	9.97e-21	4.04e-17
TFT	AT3G10030_COLAMP_A							1	8.48e-08	2.29e-12	1.98e-10	2.36e-05	2.85e-05
TFT	AT5G61620_COL_A							1	1.63e-07	0.0412	0.0301	0.00106	1
TFT	ABF1_MOCK_TARGET_GENES							1	2.7e-07	4.43e-22	7.97e-31	5.7e-37	4.81e-43
TFT	AT3G14180_COL							1	3.22e-07	3.82e-16	9.34e-22	2.26e-18	9.79e-07
TFT	TGA3_COL							1	4.59e-07	2.45e-14	1.74e-14	3.3e-08	1.18e-06
TFT	HSFA6A_ABA_TARGET_GENES							1	5.97e-07	8.98e-17	4.12e-20	5.72e-17	8.79e-28
TFT	ATBHLH15_CONFIRMED							1	6.99e-07	3.35e-05	4.21e-13	3.63e-13	9e-09
TFT	PRR5_TARGET_GENES							1	7.48e-07	4.04e-13	1.18e-25	1.25e-20	8.85e-12
TFT	PPD2_TARGET_GENES							1	8.82e-07	2.15e-23	9.78e-32	7.68e-20	1.16e-21
TFT	AP1_TARGET_GENES							1	9.06e-07	1.16e-17	1.46e-22	2.73e-16	1.11e-10
TFT	TGA10_COLAMP_A							1	1.23e-06	6.26e-14	2.42e-14	1.23e-05	4.16e-05
TFT	WRKY33_FLG_2H_TARGET_GENES							1	1.42e-06	3.64e-45	1.33e-27	3.77e-09	4.6e-10
TFT	RD26_MOCK_TARGET_GENES							1	1.52e-06	1.96e-37	2.83e-61	6.63e-48	4.16e-41
TFT	TGA4_COL_A							1	1.64e-06	5.76e-13	4.42e-14	4.21e-06	3.15e-06
TFT	ANAC083_COL_V3A							1	1.99e-06	4.94e-07	2.41e-09	8.91e-05	1
TFT	ANAC050_COL_V3A							1	2.17e-06	0.0179	1	1	1
TFT	AT3G10030_COL_A							1	2.59e-06	7.99e-15	3.64e-15	2.01e-08	1.78e-06
TFT	AT5G08520_COL_B							1	2.62e-06	1	1	1	1
TFT	FBH3_MOCK_TARGET_GENES							1	2.83e-06	2.77e-11	1.46e-13	6e-10	1.4e-08
TFT	AT4G36780_COL_A							1	4.06e-06	2.63e-11	9.46e-33	2.36e-25	9.43e-20
TFT	GBF2_MOCK_TARGET_GENES							1	6.39e-06	8.89e-35	6.9e-57	7.7e-51	2.74e-48
TFT	ANAC050_COLAMP_A							1	6.64e-06	0.00655	0.0365	1	1
TFT	TGA1_COLAMP_A							1	7.06e-06	1.57e-13	1.46e-12	6.5e-05	0.000811
TFT	ABF1_ABA_TARGET_GENES							1	9.11e-06	1.32e-37	9.32e-61	1.74e-56	3.08e-59
TFT	ANAC055_COL							1	1.35e-05	8.94e-07	9.85e-13	7.38e-11	1.84e-07
TFT	ANAC032_MOCK_TARGET_GENES							1	1.39e-05	3.36e-07	7.19e-11	1.9e-11	3.5e-19
TFT	MYB3_ABA_TARGET_GENES							1	2.03e-05	3.21e-28	5.26e-46	4.31e-43	3.6e-34
TFT	ANAC102_ABA_TARGET_GENES							1	2.11e-05	6.31e-33	2.69e-58	2.29e-45	2.93e-46
TFT	AT1G19000_COL_A							1	2.19e-05	1	1	1	1
TFT	ANAC057_COLAMP_A							1	2.57e-05	0.0159	1	1	1
TFT	AT5G08520_COLAMP_A							1	2.79e-05	1	1	1	1
TFT	GT3A_COL_A							1	2.93e-05	0.00131	5.41e-05	2.63e-05	1
TFT	AT2G15740_COL_A							1	2.95e-05	3.09e-16	1.24e-19	8.67e-15	8.92e-14
TFT	TGA5_COL_V3A							1	3.56e-05	2.11e-13	4.15e-12	5.22e-06	2.64e-06
TFT	ANAC020_COL_V31							1	3.58e-05	0.00185	0.0315	1	1
TFT	GBF2_ABA_TARGET_GENES							1	4.89e-05	8.03e-37	5.81e-62	2.62e-49	8.89e-48
TFT	SPL5_COL_A							1	5.08e-05	1.98e-07	9.81e-05	4.79e-06	1
TFT	SPL7_TARGET_GENES							1	5.82e-05	6.48e-09	3.26e-11	6.41e-05	1
TFT	FRS12_TARGET_GENES							1	6.07e-05	1.28e-15	8.58e-17	1.48e-12	4.98e-09
TFT	ANAC058_COL_A							1	6.42e-05	8.66e-05	3.32e-06	0.000959	1
TFT	AT5G47390_COL_B							1	6.52e-05	1	0.0476	0.0238	1
TFT	AT3G10580_COLAMP_A							1	6.57e-05	0.0132	0.00368	0.0335	1
TFT	ANAC017_COL							1	7.47e-05	0.00688	1	1	1
TFT	HAT22_ABA_TARGET_GENES							1	7.92e-05	1.2e-24	5.29e-40	3.81e-45	5.32e-37
TFT	TGA2_COL							1	9.71e-05	7.19e-12	1.88e-12	1.1e-07	4.97e-07
TFT	ABF4_MOCK_TARGET_GENES							1	9.88e-05	1.83e-22	1.82e-45	6.51e-44	1.33e-52
TFT	MYB98_COL_A							1	0.000117	3.68e-11	3.57e-14	8.2e-09	2.87e-05
TFT	MYB3R1_COL_A							1	0.000126	1.36e-09	7.04e-12	1.62e-09	0.000586
TFT	LBD23_COL_A							1	0.000137	8.71e-09	1.31e-06	0.000152	0.0285
TFT	AT1G78700_COL_A							1	0.000152	3e-07	2.89e-20	3.32e-17	4.21e-12
TFT	BHLH28_COL_A							1	0.000154	4.39e-05	2.11e-05	2.64e-05	0.0406
TFT	NAC2_COL_V3A							1	0.000156	0.0137	1	1	1
TFT	AT4G01280_COL_A							1	0.000171	3.29e-11	2.64e-20	9.63e-41	8.47e-24
TFT	FHY1_TARGET_GENES							1	0.000177	3.65e-22	6.84e-26	1.56e-17	2.63e-17
TFT	ESE3_COL_A							1	0.000229	8.25e-20	9.54e-27	2.99e-24	4.16e-13
TFT	ANAC096_COL							1	0.000261	0.00321	0.000887	0.00465	1
TFT	NAC2_COLAMP_A							1	0.000309	1	1	1	1
TFT	ANAC057_COL_A							1	0.000344	0.00207	1	1	1
TFT	CAMTA5_COL_A							1	0.000347	9.66e-48	3.24e-48	2.92e-22	1.81e-23
TFT	RGA_TARGET_GENES							1	0.000361	1.88e-05	1.63e-06	0.00989	1
TFT	BZR1_COL_A							1	0.000396	0.0331	0.00395	2.37e-05	0.00219
TFT	AT1G19000_COLAMP_A							1	0.000409	1	1	0.0374	1
TFT	RAP2.6_COLAMP_A							1	0.000441	2.04e-09	6.89e-17	6.97e-11	5.54e-05
TFT	AT1G74840_COL100_A							1	0.00047	1	1	1	1
TFT	BHLH31_COL							1	0.000477	7.75e-06	2.75e-08	9.68e-11	1.26e-10
TFT	CRF10_COL100_A							1	0.000481	2.62e-13	6.66e-22	4.21e-20	1.32e-09
TFT	ANAC071_COL_A							1	0.000492	0.000112	3.39e-06	4.78e-06	1
TFT	ANAC053_COL							1	0.000535	0.0277	1	1	1
TFT	ANAC042_COL_A							1	0.000551	2.94e-11	1.7e-13	8.06e-10	1.84e-08
TFT	HB6_MOCK_TARGET_GENES							1	0.000592	2.47e-20	2.53e-38	2.72e-32	2.19e-26
TFT	BAM8_COL_A							1	0.000613	4.83e-10	1.64e-16	2.42e-11	1.29e-10
TFT	AT5G05550_COLAMP_A							1	0.000681	3.81e-14	4.02e-16	2.95e-11	1.14e-06
TFT	ANAC028_COL_A							1	0.000787	0.00165	0.0288	1	1
TFT	ERF3_COL_A							1	0.000795	2.55e-09	5.46e-17	6.72e-14	5.2e-07
TFT	LBD13_COLAMP_A							1	0.000802	1.79e-06	6.01e-08	1.02e-05	0.00214
TFT	ANAC046_COL							1	0.000848	0.00018	1.88e-05	0.00699	1
TFT	AGL15_CONFIRMED							1	0.000885	0.000385	0.00267	0.039	0.00256
TFT	AT5G04760_MOCK_TARGET_GENES							1	0.000905	8.62e-26	4.47e-46	2.51e-32	4.96e-20
TFT	ERF4_COL_A							1	0.000916	9.38e-13	9.72e-23	1.55e-14	2.82e-09
TFT	AT3G11280_COL_A							1	0.00101	1	1	1	1
TFT	ANAC016_COL_A							1	0.00107	0.000107	0.0182	1	1
TFT	ATHB25_COLAMP_A							1	0.00115	1.99e-08	1.03e-05	0.000184	1
TFT	ABF4_ABA_TARGET_GENES							1	0.00144	5.4e-32	2.8e-53	7.51e-52	1.62e-56
TFT	ANAC034_COL							1	0.00148	0.000292	6.69e-05	0.00985	0.0204
TFT	ATHB53_COL_A							1	0.00154	2.23e-09	1.42e-08	5.18e-08	1
TFT	AT1G49010_COLAMP_A							1	0.00155	1	1	1	1
TFT	ANAC038_COL_A							1	0.00159	0.000976	0.0346	1	1
TFT	CUC3_COL_A							1	0.00164	6.8e-06	4.1e-08	3.08e-05	1
TFT	MYB56_COL_A							1	0.00172	0.00548	2.11e-05	0.00044	1
TFT	AT2G33710_COL							1	0.0018	1.08e-10	2.06e-20	1.44e-14	3.29e-08
TFT	ATAF1_COL_A							1	0.00181	8.52e-09	1.5e-10	1.04e-06	4.04e-06
TFT	EIN3_COL_A							1	0.00181	0.00737	1	1	1
TFT	AP2_CONFIRMED							1	0.00183	9.02e-08	2.19e-09	1.4e-08	9.75e-05
TFT	AP2_CONFIRMED_AND_UNCONFIRMED							1	0.00183	9.02e-08	2.19e-09	1.4e-08	9.75e-05
TFT	ATHB33_COLAMP_A							1	0.00183	2.46e-06	0.000462	6.6e-05	1
TFT	HSFA6A_MOCK_TARGET_GENES							1	0.00186	1	0.0237	1	0.0265
TFT	ABF3_MOCK_TARGET_GENES							1	0.00188	7.7e-35	5.07e-63	4.01e-51	6.16e-48
TFT	AT3G09600_COL_A							1	0.00194	4.08e-08	3.99e-17	1.47e-38	3.95e-21
TFT	PHR1_TARGET_GENES							1	0.00207	2.99e-09	6.87e-20	8.75e-18	2.65e-11
TFT	ERF8_COL_A							1	0.00224	1.03e-14	3.1e-22	7.84e-20	1.26e-13
TFT	WRKY20_COL_A							1	0.00226	2.54e-17	2.71e-09	2.31e-05	0.00178
TFT	ANAC058_COLAMP_A							1	0.00229	1	1	1	1
TFT	AT5G56840_COLAMP_A							1	0.00231	0.00134	0.000124	0.000633	1
TFT	VND2_COL_A							1	0.00233	0.00145	5.69e-05	0.00343	1
TFT	CCA1_TARGET_GENES							1	0.00244	1.45e-18	1.32e-25	1.27e-39	1.1e-38
TFT	MYB3R4_COL_A							1	0.00246	1.49e-08	4.95e-08	0.000235	0.0344
TFT	NAP_COL_V3A							1	0.00259	3.21e-05	2.14e-11	1.74e-07	2.74e-06
TFT	TGA10_COL_A							1	0.00265	1.78e-06	0.000161	0.000674	5.09e-05
TFT	MYB65_COL200_A							1	0.00266	5.76e-05	3.03e-06	5.6e-05	1
TFT	ANAC071_COLAMP_A							1	0.00272	0.0128	1	1	1
TFT	TGA6_COLAMP_A							1	0.00303	3.29e-10	9.6e-11	0.000118	0.0161
TFT	AT5G22990_COL_A							1	0.00327	4.51e-14	1.63e-14	1.29e-15	1.44e-14
TFT	ANAC045_COLAMP_A							1	0.00336	1	1	1	1
TFT	LFY_TARGET_GENES							1	0.00338	0.000161	7.25e-13	2.76e-14	1.1e-07
TFT	REM19_COL_A							1	0.00345	9.46e-10	5.84e-15	1.08e-12	0.0179
TFT	ABR1_COL_A							1	0.00353	6.99e-08	9.37e-19	1.09e-10	6.57e-05
TFT	ERF115_COL_A							1	0.00354	6.55e-10	4.77e-18	6.85e-11	0.000154
TFT	RAP2.6_COL_A							1	0.0043	5.92e-06	3.05e-13	1.94e-10	6.27e-05
TFT	TGA6_COL_A							1	0.00453	1.3e-12	1.21e-12	2.86e-06	1.39e-05
TFT	ANAC047_COL							1	0.00455	9.33e-07	1.05e-13	1.53e-09	1.1e-07
TFT	AT4G18890_COL_A							1	0.00463	1	0.000297	1.51e-06	6.48e-05
TFT	SMB_COL_A							1	0.00501	0.000556	0.00098	0.00277	1
TFT	CUC2_COL							1	0.00531	0.000675	0.000323	1	1
TFT	VND1_COL_A							1	0.00532	0.00198	0.0078	1	1
TFT	AT5G05550_COL_A							1	0.00536	3.08e-12	2.97e-19	9.61e-18	2.74e-08
TFT	ANAC083_COLAMP_A							1	0.00561	0.000284	0.000134	0.0401	1
TFT	REM19_COLAMP_A							1	0.00571	3.95e-05	5.28e-11	2.55e-08	1
TFT	MYB3R5_COL_A							1	0.00574	4.92e-07	2.21e-07	0.000387	1
TFT	AT5G18450_COL_A							1	0.0058	1.89e-12	9.78e-12	8.65e-16	2.94e-11
TFT	ANAC045_COL_A							1	0.00597	0.00591	1	1	1
TFT	HB5_ABA_TARGET_GENES							1	0.00634	3.79e-20	5.95e-31	6.39e-30	2.91e-26
TFT	ANAC092_COL_V3A							1	0.00645	1	1	1	1
TFT	VND6_COL_V31							1	0.00654	0.00376	0.000982	0.019	1
TFT	MGP_COLAMP_A							1	0.00686	1	0.000812	0.0147	1
TFT	ATHB33_COL_A							1	0.00707	7.53e-05	0.00483	0.000437	1
TFT	SPL13_COL_A							1	0.00711	9.64e-05	0.0022	1	1
TFT	NST1_COL_V31							1	0.00713	0.000955	0.00218	0.00948	1
TFT	ANL2_COL_A							1	0.00747	1.81e-05	7.47e-05	3.96e-05	1
TFT	AT5G52660_COL_A							1	0.00757	7.76e-09	2.93e-19	1.55e-45	2.19e-25
TFT	LCL1_COLAMP_A							1	0.00765	3.33e-10	1.31e-18	8.15e-35	2.59e-23
TFT	PRR7_TARGET_GENES							1	0.00783	2.91e-17	1.45e-21	3.83e-12	0.000519
TFT	ATHB13_COL_A							1	0.00807	8.72e-10	7.38e-10	3.66e-08	1
TFT	WRKY6_COLAMP_A							1	0.00859	1.45e-12	2.15e-08	0.00302	1
TFT	HB5_MOCK_TARGET_GENES							1	0.00864	1.38e-22	6.17e-42	1.01e-30	1.33e-21
TFT	ANAC092_COLAMP_A							1	0.00886	0.000105	1.52e-05	0.0184	1
TFT	NAM_COL_V3A							1	0.0102	0.000434	1.7e-11	3.25e-08	2.39e-06
TFT	ERF10_COL_A							1	0.0107	6.09e-13	1.12e-20	1.83e-14	2.53e-07
TFT	LCL1_COL							1	0.0111	6.21e-11	2.55e-20	5.07e-50	2.54e-34
TFT	DREB2A_ABA_TARGET_GENES							1	0.0118	8.43e-12	2.65e-34	8.1e-49	1.66e-61
TFT	AT1G28160_COLAMP_A							1	0.0119	9.16e-12	4.14e-18	1.12e-13	1.05e-08
TFT	MYB70_COL_A							1	0.0119	3.25e-07	7.87e-09	0.000123	1
TFT	LOB_COL_A							1	0.0123	3.76e-07	1.97e-09	1.36e-08	0.000387
TFT	AT5G66730_COL							1	0.0124	0.037	0.0175	0.000363	1
TFT	ATHB18_COL_A							1	0.0125	1	0.0398	1	1
TFT	TGA9_COLAMP_A							1	0.0125	1.25e-08	3.7e-09	0.00013	0.00363
TFT	ANAC032_ABA_TARGET_GENES							1	0.0127	7.05e-32	9.54e-57	1.48e-50	1.3e-52
TFT	GT2_COL_A							1	0.0127	0.0069	0.000633	0.00035	1
TFT	SPL14_COL_A							1	0.0132	1.88e-08	8.2e-07	0.000138	0.0467
TFT	CUC1_COL_V31							1	0.0143	0.0277	0.0166	1	1
TFT	VND4_COL							1	0.0147	0.000631	2.83e-05	1	1
TFT	ANAC070_COLAMP_A							1	0.0159	0.0172	0.0429	1	1
TFT	ERF115_TARGET_GENES							1	0.016	0.0014	0.0132	0.0289	0.000375
TFT	FAR1_COL_A							1	0.0165	2.27e-14	8.32e-15	3.14e-06	3.18e-05
TFT	ESE3_COLAMP_A							1	0.0167	6.12e-07	4.03e-12	5.37e-10	1.81e-06
TFT	SOC1_TARGET_GENES							1	0.0167	0.00332	3.82e-08	1.9e-07	6.62e-06
TFT	AT4G00250_COL_A							1	0.0177	1	1	1	1
TFT	SPL1_COL_A							1	0.018	1.21e-05	4.02e-06	0.000137	1
TFT	MYB3R1_COLAMP_A							1	0.0185	0.000176	0.000126	0.000768	1
TFT	JKD_COL_A							1	0.019	0.0323	8.43e-05	0.000497	1
TFT	TCP7_COL_A							1	0.0191	0.000314	1.08e-07	4.54e-06	0.0446
TFT	FBH3_ABA_TARGET_GENES							1	0.0192	8.21e-05	0.00141	1	0.0226
TFT	ATHB21_COLAMP_A							1	0.0196	1.54e-06	1.46e-06	3.11e-08	1
TFT	CRC_COL_A							1	0.0196	0.0111	0.000345	8.11e-05	1
TFT	ANAC087_COLAMP_A							1	0.0197	0.00298	1	1	1
TFT	MYB81_COL_A							1	0.0199	0.000122	0.000236	0.00545	1
TFT	LMI1_COL_A							1	0.0209	0.000249	6.18e-08	6.85e-06	1
TFT	ANAC046_COLAMP_A							1	0.021	0.000328	7.37e-08	0.00409	1
TFT	BIM2_COL_V3B							1	0.0214	6.49e-14	7.08e-23	9.08e-18	2.51e-09
TFT	FLC_TARGET_GENES							1	0.023	0.0015	1.4e-07	5.12e-05	0.00364
TFT	AT1G28160_COL_A							1	0.0232	0.000187	2.03e-07	2.17e-08	0.0171
TFT	AT4G38000_COL_A							1	0.0237	0.000238	6.29e-08	4.55e-06	0.0391
TFT	BZIP50_COLAMP_V31							1	0.0265	3.5e-09	3.96e-08	0.000217	0.0051
TFT	RRTF1_COL_A							1	0.0267	3.98e-10	1e-22	1.25e-17	3.39e-06
TFT	ANAC017_COLAMP_V31							1	0.0272	1.73e-05	0.00154	1	1
TFT	HDG1_COL100_A							1	0.0272	7.87e-07	0.000111	2.13e-05	1
TFT	AT1G19210_COL_A							1	0.0273	4.16e-13	2.3e-15	7.86e-24	1.31e-19
TFT	NF-YC2_MOCK_TARGET_GENES							1	0.0275	8.73e-21	2.3e-45	5.56e-47	1.16e-38
TFT	TGA2_COLAMP_V31							1	0.0276	1.74e-07	4.12e-07	2.81e-06	0.000105
TFT	AT2G40260_COL_A							1	0.0288	0.00874	0.00795	1	1
TFT	PUCHI_COLAMP_A							1	0.0292	5.82e-06	1.71e-10	2.85e-10	2.15e-05
TFT	AT3G42860_COL_A							1	0.03	1.23e-12	8.58e-08	0.000957	1
TFT	ATHB34_COL_A							1	0.0311	0.00301	0.000561	0.000854	1
TFT	MYB73_COL_A							1	0.0311	2.57e-09	1.77e-09	2.15e-05	1
TFT	ANAC094_COL_A							1	0.032	0.00962	0.00252	0.00182	0.00076
TFT	ATIDD11_COLAMP_A							1	0.032	0.0274	0.0017	0.00171	1
TFT	BAM8_COLAMP_A							1	0.032	3.11e-05	3e-12	6.47e-09	1.24e-06
TFT	SPL1_COLAMP_A							1	0.0321	0.000312	0.00226	1	1
TFT	ERF4_COLAMP_A							1	0.0324	1.25e-06	2.93e-12	5.14e-10	9.52e-07
TFT	MYB56_COLAMP_A							1	0.0325	0.00179	0.00277	0.00995	1
TFT	ERF7_COL_A							1	0.0328	2.84e-09	6.4e-14	5.41e-11	2.5e-07
TFT	BHLH80_COL_A							1	0.0333	5.26e-07	0.000323	0.00831	1
TFT	MYB101_COL_A							1	0.0335	0.00649	0.00833	1	1
TFT	ATHB20_COLAMP_A							1	0.0346	1.46e-06	7.4e-07	3.38e-06	0.00165
TFT	ATHB25_COL_A							1	0.0349	0.000117	0.000131	0.000133	1
TFT	NLP7_COL_A							1	0.0365	1	1	1	1
TFT	PDF2_COL							1	0.0381	7.7e-05	5.11e-09	4.87e-07	5.96e-05
TFT	ATHB23_COLAMP_A							1	0.0383	0.000263	9.88e-06	3.37e-05	1
TFT	MYB44_ABA_TARGET_GENES							1	0.0385	8.88e-35	1.1e-59	4.92e-44	1.08e-37
TFT	ATHB34_COLAMP_A							1	0.0395	6.68e-06	6.86e-05	8.11e-06	1
TFT	WRKY21_COL							1	0.0395	2.45e-08	0.001	0.00172	1
TFT	AT5G05790_COL_A							1	0.0416	1	1	1	1
TFT	AT5G29000_COL_A							1	0.0417	8.59e-05	1.38e-10	2.44e-06	0.00427
TFT	ANAC103_COLAMP_A							1	0.0421	1	1	1	1
TFT	ANAC096_COLAMP_A							1	0.0423	1	1	1	1
TFT	LBD2_COL_A							1	0.043	7.15e-12	3.29e-16	4.81e-12	1.76e-10
TFT	DOF2.4_COLAMP_A							1	0.0442	1.41e-05	2.98e-05	0.000898	1
TFT	GTL1_COL_A							1	0.0445	0.00134	0.0103	0.00779	1
TFT	AT1G22810_COL							1	0.0446	1.22e-10	1.73e-15	1.01e-24	9.77e-16
TFT	BOS1_COL_A							1	0.047	0.00308	0.000231	0.000605	1
TFT	RPL_TARGET_GENES							1	0.0482	4.45e-08	1.09e-12	1.32e-13	1.89e-08
TFT	AT5G61620_COLAMP_A							1	0.0486	1	1	0.0151	1
TFT	AT1G71450_COL_A							1	0.0495	2.83e-14	1.42e-30	1.81e-38	1.51e-38
TFT	ZAT6_ABA_TARGET_GENES							1	1	8.77e-39	1.44e-57	8.61e-41	1.79e-35
TFT	ABF3_ABA_TARGET_GENES							1	1	2.12e-33	1.07e-50	3.17e-45	2.17e-46
TFT	NF-YC2_ABA_TARGET_GENES							1	1	1.22e-28	1.88e-51	1.25e-45	2.56e-47
TFT	GBF3_MOCK_TARGET_GENES							1	1	2.08e-28	4.73e-45	8.94e-39	7.88e-35
TFT	GBF3_ABA_TARGET_GENES							1	1	5.59e-27	6.2e-41	2.16e-34	7.46e-30
TFT	HB6_ABA_TARGET_GENES							1	1	1.05e-23	4.21e-43	1.35e-38	4.25e-31
TFT	RD26_ABA_TARGET_GENES							1	1	1.35e-22	2.04e-36	6.58e-33	3.07e-36
TFT	AT5G04760_ABA_TARGET_GENES							1	1	4.12e-21	5.23e-34	1.15e-32	5.16e-24
TFT	WRKY65_COL_A							1	1	4.34e-20	1.12e-11	8.11e-05	1
TFT	NF-YB2_MOCK_TARGET_GENES							1	1	4.49e-19	2.25e-33	1.17e-27	1.08e-36
TFT	WRKY71_COL_A							1	1	4.81e-18	9.87e-11	0.000587	0.0115
TFT	WRKY25_COL_A							1	1	7.44e-18	5.74e-11	3.87e-06	0.00176
TFT	WRKY45_COL_A							1	1	1.61e-17	5.69e-11	0.00824	1
TFT	WRKY3_COL_A							1	1	2.51e-17	8.53e-11	5.79e-05	0.0024
TFT	WRKY28_COL_A							1	1	7.84e-17	2.46e-15	1.43e-06	0.0222
TFT	HB7_ABA_TARGET_GENES							1	1	1.11e-16	2.89e-33	5.89e-30	6.29e-29
TFT	WRKY33_COL_A							1	1	3.49e-16	1.86e-09	0.000346	0.00945
TFT	WRKY55_COL_A							1	1	6.07e-16	3.78e-12	5.96e-06	0.00868
TFT	CEJ1_COL_A							1	1	7.4e-16	2.72e-34	3.18e-47	6.86e-43
TFT	WRKY24_COL_A							1	1	2.34e-15	1.83e-11	1.37e-05	0.00679
TFT	AT4G16750_COL_A							1	1	8.18e-15	3.24e-33	3.22e-52	3.33e-44
TFT	WRKY75_COL_A							1	1	9.25e-15	1.69e-10	0.000286	0.0134
TFT	ERF11_COL_B							1	1	1.3e-14	7.38e-23	3.48e-16	9.52e-10
TFT	WRKY40_COL							1	1	1.94e-14	1.39e-12	0.0035	0.00239
TFT	WRKY31_COLAMP_A							1	1	2.08e-14	2.59e-10	6.2e-05	0.00221
TFT	WRKY14_COL_A							1	1	3.76e-14	4.83e-08	6.02e-05	0.0289
TFT	WRKY29_COL_A							1	1	4.26e-14	1.31e-07	0.00087	0.0212
TFT	WRKY8_COLAMP_A							1	1	5.32e-14	1.34e-05	0.0015	1
TFT	NF-YB2_ABA_TARGET_GENES							1	1	6.27e-13	2.03e-26	3.67e-23	9.13e-34
TFT	WRKY25_COLAMP_A							1	1	3.81e-12	1.28e-07	0.0389	1
TFT	WRKY14_COLAMP_A							1	1	3.93e-12	1.2e-06	0.00499	1
TFT	WRKY15_COL_B							1	1	1.1e-11	1.1e-08	0.0202	1
TFT	WRKY75_COLAMP_A							1	1	1.46e-11	3.51e-05	1	1
TFT	WRKY65_COLAMP_A							1	1	1.53e-11	2.78e-06	1	1
TFT	WRKY70_COL							1	1	1.58e-11	1.41e-08	0.000301	0.0486
TFT	WRKY24_COLAMP_A							1	1	2.61e-11	1.01e-05	0.0424	1
TFT	WRKY50_COL_A							1	1	4.54e-11	1.36e-11	0.000254	1
TFT	WRKY18_COL_A							1	1	5.15e-11	1.74e-09	1	1
TFT	WRKY15_COLAMP_A							1	1	6.76e-11	1.81e-06	0.000486	1
TFT	WRKY27_COL_A							1	1	1.69e-10	1.87e-05	0.0043	1
TFT	WRKY8_COL							1	1	1.98e-10	2.4e-09	0.00383	1
TFT	WRKY7_COL							1	1	2.08e-10	0.000141	0.034	1
TFT	WRKY22_COLAMP_A							1	1	4.51e-10	5.4e-07	0.0232	1
TFT	AT1G12630_COL_A							1	1	6.97e-10	7.97e-30	8.36e-54	4.77e-44
TFT	AT5G52020_COL_A							1	1	7.1e-10	5.82e-25	2.67e-56	2.46e-39
TFT	WRKY18_COLAMP_A							1	1	1.67e-09	1.4e-08	1	1
TFT	AT1G19210_COLAMP_A							1	1	1.84e-09	1.08e-11	2.14e-15	2.41e-12
TFT	ERF115_COLAMP_A							1	1	2.57e-09	2.4e-14	4.22e-09	0.000232
TFT	WRKY45_COLAMP_A							1	1	2.58e-09	0.000401	0.0197	1
TFT	EPR1_COLAMP_A							1	1	4.35e-09	9.78e-17	8.72e-33	3.07e-14
TFT	CBF4_COL_A							1	1	4.95e-09	7.34e-32	1.17e-73	1.03e-67
TFT	RAP2.12_COL_A							1	1	6.35e-09	3.58e-17	1.47e-11	1.61e-07
TFT	RVE1_COL_A							1	1	1.15e-08	6.74e-15	4.87e-26	2.09e-12
TFT	LHY1_COL_A							1	1	3.04e-08	4.98e-17	2.92e-35	8.32e-18
TFT	MYB119_COLAMP_A							1	1	3.13e-08	1.54e-07	0.00144	1
TFT	WRKY30_COLAMP_A							1	1	3.46e-08	5.96e-05	0.00136	1
TFT	WRKY22_COL							1	1	4.36e-08	9.68e-08	0.0191	1
TFT	CBF3_COL_A							1	1	7.88e-08	2.54e-25	7.88e-69	1.78e-63
TFT	ERF38_COL_A							1	1	1.14e-07	1.08e-16	9.09e-42	9.14e-37
TFT	CBF1_COL_A							1	1	1.34e-07	9.54e-27	4.85e-66	8.46e-61
TFT	AT5G23930_COL_A							1	1	1.71e-07	8.09e-14	9.59e-13	3.35e-09
TFT	MYB44_COL							1	1	1.97e-07	4.37e-10	0.00184	1
TFT	AT3G09600_COLAMP_A							1	1	2.81e-07	7.31e-13	9.89e-23	2.2e-14
TFT	WRKY27_COLAMP_A							1	1	3.05e-07	0.000123	1	1
TFT	LHY1_COLAMP_A							1	1	3.29e-07	3.37e-11	1.23e-26	1.71e-14
TFT	CDF3_COL_A							1	1	4.26e-07	6.16e-07	8.4e-05	0.03
TFT	AT5G65130_COL_A							1	1	5.87e-07	5.15e-10	1.82e-12	8.84e-06
TFT	EPR1_COL							1	1	5.97e-07	7.82e-12	9.47e-27	3.21e-14
TFT	ATHB5_COL_A							1	1	6.05e-07	7.22e-07	3.21e-05	1
TFT	AT1G69570_COL_A							1	1	7.21e-07	1.62e-06	0.000234	0.028
TFT	BBX31_COL_A							1	1	1.01e-06	8.1e-10	5.63e-05	1
TFT	IDD4_COL_A							1	1	1.56e-06	1.04e-09	1.1e-05	1
TFT	BIM2_COLAMP							1	1	2.07e-06	8.58e-13	3.88e-08	0.000601
TFT	AT3G10113_COL_A							1	1	2.32e-06	1.43e-13	2.29e-24	9.34e-13
TFT	DOF2.4_COL_A							1	1	2.56e-06	8.36e-09	0.000289	1
TFT	DEAR2_COLAMP_A							1	1	2.99e-06	1.24e-15	1.45e-25	6.82e-23
TFT	AT2G33710_COLAMP_A							1	1	3.31e-06	3.03e-10	6.73e-07	0.000176
TFT	WRKY29_COLAMP_A							1	1	3.42e-06	0.000271	0.0382	1
TFT	MYB88_COL_A							1	1	3.46e-06	3.36e-08	5.38e-10	2.93e-10
TFT	AT2G20110_COLAMP_A							1	1	3.79e-06	7.5e-06	0.0217	1
TFT	DDF1_COL_A							1	1	4.98e-06	3.49e-14	6.18e-34	3.56e-33
TFT	ERF8_COLAMP_A							1	1	5.88e-06	3.64e-09	4.64e-07	0.00674
TFT	BHLH122_COL100_A							1	1	6.36e-06	2.03e-05	1	1
TFT	ERF15_COL							1	1	6.38e-06	6.5e-11	1.46e-09	7.74e-09
TFT	ERF105_COLAMP_A							1	1	6.46e-06	3.13e-08	7.12e-07	0.000148
TFT	DEAR2_COL_A							1	1	7.4e-06	9.19e-11	4.25e-26	1.29e-19
TFT	AT1G69570_COLAMP_A							1	1	7.55e-06	5.05e-05	0.000112	0.0101
TFT	AT1G64620_100NG20CY_B							1	1	8.58e-06	2.31e-06	3.81e-05	0.0155
TFT	AT4G31060_COL_A							1	1	1.15e-05	1.87e-11	6.63e-24	1.1e-15
TFT	ATHB24_COLAMP_A							1	1	1.35e-05	0.000417	1.02e-05	1
TFT	AT1G77200_COL_A							1	1	1.56e-05	5.61e-17	9.28e-42	3.73e-35
TFT	ATHB23_COL_B							1	1	1.85e-05	0.000718	0.00128	1
TFT	MYB77_COL_A							1	1	1.96e-05	1.05e-05	0.00664	1
TFT	AT5G52660_COLAMP_A							1	1	2e-05	1.3e-14	1.36e-28	1.13e-15
TFT	RRTF1_COLAMP_A							1	1	2.15e-05	1.78e-09	7.99e-06	0.0285
TFT	MS188_COL_A							1	1	2.3e-05	1.29e-06	0.000219	1
TFT	ATHB40_COLAMP_A							1	1	3.06e-05	0.000108	0.00335	1
TFT	LBD18_COL_A							1	1	3.57e-05	6.16e-05	5.14e-07	0.00277
TFT	AT5G62940_COL_A							1	1	3.75e-05	2.97e-06	0.00236	1
TFT	MYB33_COL_A							1	1	4.9e-05	4.69e-05	0.000222	1
TFT	CDF3_COLAMP_A							1	1	5.09e-05	1.11e-07	9.07e-06	0.00399
TFT	CBF2_COL_A							1	1	5.1e-05	8.91e-17	8.66e-48	1.42e-38
TFT	ERF7_COLAMP_A							1	1	5.15e-05	5.37e-10	5.22e-10	2.1e-05
TFT	AT5G02460_COL_A							1	1	5.2e-05	3.61e-08	0.0118	1
TFT	SND3_COL_B							1	1	5.34e-05	0.00661	1	1
TFT	RAP2.11_COLAMP_A							1	1	6.02e-05	9.96e-06	0.000358	0.0489
TFT	ATHB40_COL_A							1	1	6.71e-05	1.16e-05	0.000216	1
TFT	CRF4_COLAMP_A							1	1	7.7e-05	1.99e-11	1.93e-08	0.000352
TFT	ABR1_COLAMP_A							1	1	7.71e-05	5.95e-08	1.46e-05	1
TFT	AT1G44830_COL_A							1	1	8.48e-05	1.77e-05	4.3e-14	2.68e-08
TFT	AT1G22810_COLAMP_A							1	1	8.5e-05	5.77e-09	5.62e-22	3.25e-17
TFT	CEJ1_COLAMP_A							1	1	8.67e-05	4.69e-14	7.8e-25	1.35e-26
TFT	AT1G72010_COLAMP_A							1	1	8.82e-05	2.69e-07	1.7e-06	0.0309
TFT	AT2G28810_COLAMP_A							1	1	0.000126	1.03e-06	0.0165	1
TFT	AT2G28810_COL_A							1	1	0.000158	4.98e-08	0.000483	1
TFT	CBF3_COLAMP_A							1	1	0.000293	2.26e-20	5.2e-68	1.14e-56
TFT	AT4G01280_COLAMP_A							1	1	0.00034	1.52e-11	7.01e-22	6.62e-10
TFT	AT5G66940_COL_A							1	1	0.000345	1e-07	0.000968	1
TFT	ATHB24_COL_A							1	1	0.000345	9.52e-05	7.94e-05	1
TFT	AT1G12630_COLAMP_A							1	1	0.000384	3.77e-15	6.24e-34	8.13e-24
TFT	LMI1_COLAMP_A							1	1	0.000385	1.23e-05	1.3e-05	1
TFT	HSF3_COL_A							1	1	0.000398	0.000134	1	0.0211
TFT	ADOF1_COL_A							1	1	0.00041	6.08e-06	0.0151	1
TFT	AT1G64620_COLAMP_A							1	1	0.000443	5.41e-06	0.00169	1
TFT	MYB118_COLAMP_A							1	1	0.000483	2.36e-06	0.000665	0.0292
TFT	DREB19_COL_A							1	1	0.000511	3.65e-11	6.69e-18	1.36e-17
TFT	COG1_COL_A							1	1	0.000563	0.000139	0.00947	1
TFT	DAG2_COL_A							1	1	0.000569	2.7e-05	0.000196	1
TFT	OBP3_COL_A							1	1	0.000569	1.52e-06	0.000527	1
TFT	SPL15_COLAMP_A							1	1	0.000669	0.00359	0.0139	1
TFT	ERF105_COL							1	1	0.000704	1.93e-11	9.6e-11	3.19e-08
TFT	AT1G72010_COL							1	1	0.000769	1.13e-05	7.84e-05	1
TFT	AT3G52440_COLAMP_A							1	1	0.000828	1.13e-05	0.0381	1
TFT	AT5G63260_COLAMP_A							1	1	0.000927	0.00493	0.00345	1
TFT	ESE1_COL_A							1	1	0.00095	1.11e-08	5.1e-09	0.000474
TFT	MYB121_COL_A							1	1	0.000995	8.49e-06	0.00101	1
TFT	AT5G08330_COL_A							1	1	0.00109	4.69e-05	1.22e-05	0.0263
TFT	AT5G47660_COLAMP_A							1	1	0.00121	0.00398	0.0156	1
TFT	AT3G04030_COL_A							1	1	0.00128	5.67e-08	9.58e-06	0.0316
TFT	PI_TARGET_GENES							1	1	0.0014	1.14e-09	1.57e-09	1.1e-05
TFT	RAP2.11_COL_A							1	1	0.0016	1.54e-05	2.16e-05	0.000571
TFT	DEAR3_COLAMP_A							1	1	0.00177	1.25e-10	8.49e-24	6.17e-21
TFT	IDD5_COLAMP_A							1	1	0.00178	7.8e-06	0.00338	1
TFT	AT3G45610_COL_A							1	1	0.00195	0.000185	0.00053	1
TFT	NTM1_COLAMP_A							1	1	0.00196	0.000333	0.0055	1
TFT	SOL1_COLAMP_A							1	1	0.00197	0.00404	0.0334	1
TFT	AT5G63260_COL_A							1	1	0.00217	4.62e-06	1	1
TFT	ERF5_COL_A							1	1	0.00272	7.12e-05	0.000227	0.0403
TFT	ASL18_COLAMP_A							1	1	0.00274	0.000662	0.00163	1
TFT	AT5G66940_COLAMP_A							1	1	0.00314	9.78e-05	1	1
TFT	ERF15_COLAMP_A							1	1	0.0033	8.85e-07	6.25e-07	1.3e-07
TFT	DAG2_COLAMP_A							1	1	0.00336	0.00131	0.000724	1
TFT	VND3_COL							1	1	0.00383	1	1	1
TFT	TCX2_COLAMP_A							1	1	0.00386	0.00179	1	1
TFT	CBF1_COLAMP_A							1	1	0.00387	2.39e-15	1.52e-48	4.45e-41
TFT	SPL5_COLAMP_A							1	1	0.00402	0.00341	0.023	1
TFT	AP3_TARGET_GENES							1	1	0.0041	1.81e-09	7.47e-08	1.09e-06
TFT	SGR5_COL_A							1	1	0.00425	0.0127	1	1
TFT	SPL9_COL_A							1	1	0.00442	0.00281	0.0245	1
TFT	ERF2_COL_A							1	1	0.00448	1e-05	2.92e-06	0.00415
TFT	AT1G69690_COL_A							1	1	0.00464	0.000137	1.71e-05	0.0477
TFT	AT3G04030_COLAMP_A							1	1	0.00467	0.000369	0.000169	1
TFT	LBD19_COL_A							1	1	0.00515	0.000493	0.0324	1
TFT	DOF4.5_COL_A							1	1	0.00534	3.91e-07	0.00408	1
TFT	AT5G02460_COLAMP_A							1	1	0.00587	2.16e-06	0.0089	1
TFT	AT3G16280_COLAMP_A							1	1	0.00616	8.07e-11	1.66e-32	5.1e-29
TFT	AT4G32800_COL							1	1	0.00627	1.5e-10	9.28e-30	2.43e-26
TFT	TCX2_COL_A							1	1	0.00657	0.0382	1	1
TFT	AT5G45580_COL_A							1	1	0.00659	1.43e-05	3.92e-05	1
TFT	RKD2_COLAMP_A							1	1	0.00663	0.00657	1	1
TFT	SPL9_COLAMP_A							1	1	0.00664	0.00138	1	1
TFT	OBP4_COLAMP_A							1	1	0.00666	0.00182	0.0496	1
TFT	LEP_COL_A							1	1	0.00728	0.00141	0.00139	1
TFT	ANAC070_COL							1	1	0.00755	0.00625	0.0194	1
TFT	ATHB21_COL_A							1	1	0.0078	2.05e-05	4.92e-05	1
TFT	AT3G45610_COLAMP_A							1	1	0.00808	0.00161	1	1
TFT	VND4_COLAMP_A							1	1	0.00828	0.00312	1	1
TFT	PYE_CONFIRMED_AND_UNCONFIRMED							1	1	0.00873	0.00215	1	0.00765
TFT	AT3G24120_COLAMP_A							1	1	0.00879	3.38e-05	0.00276	1
TFT	AT3G09735_COL_A							1	1	0.00907	1.8e-05	0.0323	0.039
TFT	HAT2_COL_V31							1	1	0.00934	0.0355	0.00121	1
TFT	MYB65_COLAMP_A							1	1	0.00935	0.00759	0.00827	1
TFT	HSF7_COLAMP_A							1	1	0.00939	0.0197	1	0.0375
TFT	MYB96_COL_B							1	1	0.0101	1	0.029	1
TFT	TCP20_COL_A							1	1	0.0105	9.6e-05	0.000338	1
TFT	AT4G31060_COLAMP_A							1	1	0.0114	1.67e-08	4.87e-14	1.05e-09
TFT	AT4G38000_COLAMP_A							1	1	0.0115	0.00278	0.00287	1
TFT	AT1G36060_COLAMP_A							1	1	0.0116	8.69e-05	2.77e-11	1.88e-08
TFT	MP_COL							1	1	0.0117	5.47e-05	3.85e-06	1
TFT	GATA4_COL_A							1	1	0.0118	1	0.00386	0.00309
TFT	IDD7_COL_A							1	1	0.0126	1.78e-05	0.000238	0.028
TFT	SOL1_COL							1	1	0.013	0.00736	1	1
TFT	ATY13_COL_A							1	1	0.0134	6.75e-06	0.00336	0.0384
TFT	ERF13_COLAMP_A							1	1	0.0136	2.93e-05	3.46e-07	0.000174
TFT	VND2_COLAMP_A							1	1	0.0136	0.00825	1	1
TFT	CBF2_COLAMP_A							1	1	0.0137	5.08e-11	1.8e-46	1.58e-41
TFT	MYB107_COL_A							1	1	0.0138	0.000192	0.000959	0.017
TFT	PIF3_CONFIRMED							1	1	0.0143	0.0323	1	1
TFT	PIF3_CONFIRMED_AND_UNCONFIRMED							1	1	0.0143	0.0323	1	1
TFT	ATHB18_COLAMP_A							1	1	0.0145	1	1	1
TFT	RVE1_COLAMP_A							1	1	0.0148	1.05e-06	3.29e-13	0.000384
TFT	HSF6_COL_A							1	1	0.0149	1	1	0.00937
TFT	SGR5_COLAMP_A							1	1	0.0152	0.00117	1	1
TFT	NST1_COLAMP_A							1	1	0.016	0.0487	1	1
TFT	RAP2.1_COL_A							1	1	0.0164	1.24e-07	4.88e-18	1.61e-10
TFT	TINY_COL_A							1	1	0.0164	8.56e-13	2.55e-27	1e-19
TFT	HSFC1_COL_A							1	1	0.0169	0.000149	0.0269	1
TFT	CDM1_COLAMP_A							1	1	0.0174	0.000661	1	1
TFT	MYB101_COLAMP_A							1	1	0.018	1	1	1
TFT	MYB67_COL_A							1	1	0.0185	0.00191	0.00163	0.0143
TFT	DREB19_COLAMP_A							1	1	0.0192	7.48e-10	1.67e-19	1.44e-16
TFT	OBP1_COL_A							1	1	0.0221	0.000735	0.0177	1
TFT	OBP3_COLAMP_A							1	1	0.0222	0.000696	0.017	1
TFT	SMB_COLAMP_A							1	1	0.0227	1	1	1
TFT	MYB93_COL_A							1	1	0.0248	0.000542	0.0145	1
TFT	MYB49_COL_A							1	1	0.0249	6.33e-05	0.0467	1
TFT	VND3_COLAMP_A							1	1	0.0255	1	1	1
TFT	E2FA_COL_A							1	1	0.0259	1	1	1
TFT	AT4G18450_COL_A							1	1	0.0262	0.00019	1.76e-05	0.00645
TFT	AT1G77200_COLAMP_A							1	1	0.0276	1.61e-10	2.42e-27	2.92e-20
TFT	AT2G01060_COL							1	1	0.0288	1.79e-05	0.00617	1
TFT	VIP1_COL_V3A							1	1	0.0288	1	1	1
TFT	VND6_COLAMP_A							1	1	0.0295	1	1	1
TFT	AT3G12730_COLAMP_A							1	1	0.0297	0.00037	0.000142	1
TFT	BHLH10_COLAMP_A							1	1	0.0338	7.04e-09	9.75e-31	3.11e-23
TFT	GATA20_COLAMP_A							1	1	0.0351	1	1	1
TFT	GT2_COLAMP_A							1	1	0.0356	0.00309	0.00117	1
TFT	SVP_COL_V3B							1	1	0.0361	1	1	1
TFT	BZIP18_COL_V31							1	1	0.0387	1	1	1
TFT	MYB27_COL_A							1	1	0.04	0.00599	0.00513	1
TFT	OBP4_COL_A							1	1	0.0402	0.000446	1	1
TFT	SND3_COLAMP_A							1	1	0.0405	1	1	1
TFT	MYB58_COL_A							1	1	0.0436	0.000676	0.0431	1
TFT	RKD2_COL_A							1	1	0.0437	1	1	1
TFT	AGF1_CONFIRMED							1	1	0.0468	1	1	1
TFT	AGF1_CONFIRMED_AND_UNCONFIRMED							1	1	0.0468	1	1	1
TFT	AGF2_CONFIRMED_AND_UNCONFIRMED							1	1	0.0468	1	1	1
TFT	MYB116_COLAMP_A							1	1	0.0479	0.0405	1	1
TFT	ANAC079_COL							1	1	0.0491	0.0186	1	1
TFT	CBF4_COLAMP_A							1	1	1	3.45e-12	8.07e-37	3.76e-33
TFT	AT3G60490_COLAMP_A							1	1	1	8.07e-09	6.16e-31	3.13e-21
TFT	AT5G52020_COLAMP_A							1	1	1	1.15e-08	1.65e-29	6.82e-21
TFT	DEAR3_COL_A							1	1	1	1.84e-07	1.81e-17	3.39e-12
TFT	BHLH10_COL_A							1	1	1	7.86e-07	1.17e-18	7.48e-13
TFT	AT1G01250_COL_A							1	1	1	5.75e-06	5.63e-12	5.35e-06
TFT	AT2G44940_COLAMP_A							1	1	1	8.7e-06	1.31e-19	2.24e-18
TFT	AT2G20400_COLAMP_A							1	1	1	1.65e-05	0.0051	1
TFT	AT5G66730_COLAMP_A							1	1	1	2.2e-05	0.00717	1
TFT	NAM_COLAMP_A							1	1	1	6.78e-05	0.00715	0.00936
TFT	DEAR5_COL_A							1	1	1	9.61e-05	5.72e-20	3.44e-13
TFT	MYB61_COL_A							1	1	1	0.000112	0.0248	0.0447
TFT	COSTANS(CO)_CONFIRMED_AND_UNCONFIRMED							1	1	1	0.000193	0.0446	1
TFT	AGL63_COL_A							1	1	1	0.000252	0.0178	1
TFT	AT1G68670_COLAMP_A							1	1	1	0.000475	0.00108	0.0183
TFT	AT2G03500_COL_A							1	1	1	0.000562	0.0216	1
TFT	AT4G37180_COL_A							1	1	1	0.000682	0.000257	1
TFT	DDF2_COL_A							1	1	1	0.000776	3.91e-11	1.79e-09
TFT	DOF4.2_COL_A							1	1	1	0.00102	2.76e-06	0.000566
TFT	BPC1_COLAMP_A							1	1	1	0.00108	0.00254	1
TFT	ATHB53_COLAMP_A							1	1	1	0.00118	1	1
TFT	MYB57_COL_A							1	1	1	0.00135	0.0181	1
TFT	AT1G25550_COLAMP_A							1	1	1	0.00206	0.0031	1
TFT	AT3G12130_COLAMP_A							1	1	1	0.00214	0.0158	1
TFT	AT4G37180_COLAMP_A							1	1	1	0.00231	2.18e-05	1
TFT	NAP_COLAMP_A							1	1	1	0.00248	1	0.017
TFT	HSFA6B_COLAMP_A							1	1	1	0.00316	1	1
TFT	AT3G52440_COL_A							1	1	1	0.00376	1	1
TFT	AT5G08750_COL_A							1	1	1	0.00596	0.0392	1
TFT	AT5G45580_COLAMP_A							1	1	1	0.00606	0.048	1
TFT	AGL15_COL_A							1	1	1	0.00619	0.0137	1
TFT	DOF4.3_COLAMP_A							1	1	1	0.00655	1	1
TFT	COSTANS(CO)_CONFIRMED							1	1	1	0.00763	1	1
TFT	FRS9_COLAMP_A							1	1	1	0.00973	0.0435	1
TFT	MYB63_COL_A							1	1	1	0.00982	1	1
TFT	AT4G26030_COL_A							1	1	1	0.0123	1	1
TFT	FLC_CONFIRMED							1	1	1	0.0124	1	1
TFT	FLC_CONFIRMED_AND_UNCONFIRMED							1	1	1	0.0124	1	1
TFT	MYB13_COL_A							1	1	1	0.0124	1	1
TFT	AT3G24120_COL_A							1	1	1	0.0139	1	1
TFT	AT1G47655_COLAMP_A							1	1	1	0.0144	0.0216	1
TFT	ATHB5_COLAMP_A							1	1	1	0.0168	0.00475	1
TFT	MYB62_COLAMP_A							1	1	1	0.0177	1	1
TFT	AT1G68670_COL							1	1	1	0.0208	0.00609	1
TFT	AT2G45680_COL_B							1	1	1	0.0239	0.0245	1
TFT	BZIP52_COL_V31							1	1	1	0.026	1	1
TFT	MYB74_COLAMP_A							1	1	1	0.026	1	1
TFT	AT2G40260_COLAMP_A							1	1	1	0.0263	1	1
TFT	PHV_COL_A							1	1	1	0.0268	7.37e-06	1
TFT	AT1G25550_COL							1	1	1	0.028	0.0432	1
TFT	MS188_COLAMP_A							1	1	1	0.0294	0.0441	1
TFT	MYB88_COLAMP_A							1	1	1	0.0301	1	0.00115
TFT	MYB99_COLAMP_A							1	1	1	0.0303	1	1
TFT	LBD18_COLAMP_A							1	1	1	0.0345	1	1
TFT	STOP1_COLAMP_A							1	1	1	0.035	1	0.0162
TFT	MYB27_COLAMP_A							1	1	1	0.0353	1	1
TFT	ARF2_COL_V31							1	1	1	0.0416	0.000602	0.0112
TFT	MYB55_COLAMP_A							1	1	1	0.0418	0.0405	1
TFT	HSF7_COL_A							1	1	1	0.0464	0.0422	1
TFT	ASL18_COL_A							1	1	1	0.0465	1	1
TFT	ATHB7_COL_A							1	1	1	0.0465	0.0193	1
TFT	GTL1_COLAMP_A							1	1	1	0.0474	1	1
TFT	MYB58_COLAMP_A							1	1	1	0.0484	1	1
TFT	GATA11_COL_A							1	1	1	1	0.00025	0.000117
TFT	HAT2_COLAMP_A							1	1	1	1	0.00205	1
TFT	DREB2A_MOCK_TARGET_GENES							1	1	1	1	0.00276	0.000186
TFT	BIM1_COL_A							1	1	1	1	0.00303	1
TFT	AT1G49560_COLAMP_A							1	1	1	1	0.00341	1
TFT	AT1G24250_COL_A							1	1	1	1	0.00345	1
TFT	ATHB15_COL_A							1	1	1	1	0.00684	1
TFT	FRS9_COL_A							1	1	1	1	0.0184	1
TFT	AT1G49560_COL_A							1	1	1	1	0.0219	1
TFT	AT1G20910_COL_A							1	1	1	1	0.041	1
TFT	TRP2_COLAMP_A							1	1	1	1	1	1.38e-07
TFT	TRP1_COL							1	1	1	1	1	0.000361
TFT	TRP2_COL_A							1	1	1	1	1	0.00351
TFT	ATWRKY53_CONFIRMED_AND_UNCONFIRMED							1	1	1	1	1	0.0198
